# Supplementary material for: Personalized musculoskeletal modeling for gait analysis and decision-making in femoral derotational osteotomy for children with cerebral palsy
Source: J Orthop Surg Res. 2025 Sep 26;20:855. doi: 10.1186/s13018-025-06287-w (PMC12465730; doi:10.1186/s13018-025-06287-w)
Supplement: Supplementary file 1 — Supplementary Material 1 [file 13018_2025_6287_MOESM1_ESM.xlsx]

## Sheet: Hip rot max_final_필요한것만
			Pre-op CT				Pre op gait - general		Pre op gait - personalized		Post op gait		OP
													FDO		Hip capsulorrhaphy		Psoas recession		Adductor tenotomy		Hamstring release		Tibia osteotomy		Achilles tendon lengthening		Gastrocnemius recession
	sex	age	CT-Rt FA	CT-Lt FA	CT-Rt TT	CT-Lt TT	maximal hip IR Rt	maximal hip IR Lt	maximal hip IR Rt	maximal hip IR Lt	maximal hip IR Rt	maximal hip IR Lt	Rt	Lt	Rt	Lt	Rt	Lt	Rt	Lt	Rt	Lt	Rt	Lt	Rt	Lt	Rt	Lt
1	F	26	38.1	32.1	37.4	36.6	12.359	12.359	20.0232	20.0651	9.5946	5.2544	O	O	X	X	X	X	O	O	O	O	X	X	X	X	X	X
2	F	26	39.3	40.2	34	33.1	-12.417	-15.6474	-10.1557	-15.1856	20.0958	23.0869	X	X	X	X	X	X	X	X	O	O	X	X	X	X	O	O
3	M	23	46.4	35.4	30.8	27.4	15.6619	17.7433	21.5032	21.5188	19.6831	26.0345	X	X	X	X	X	X	O	O	X	X	O	O	X	X	X	X
4	F	23	34.3	-8.4	44.8	30.8	4.48453	4.48453	0.622152	-0.0511753	-3.02887	-19.2195	X	X	X	X	X	X	X	X	X	X	X	X	X	X	X	X
5	F	24	28.1	31.7	27.8	35.4	-9.11268	-9.11268	-21.9123	-21.5426	7.89386	-3.48825	X	X	X	X	X	X	X	X	X	X	X	X	X	X	X	X
6	M	24	33.2	23.1	37.8	29.1	17.3941	17.3941	17.5398	17.5398	14.3783	32.5638	X	X	X	X	X	X	O	X	X	X	O	O	X	X	X	X
7	M	24	38	24.5	39.9	40.5	-2.28318	-1.88267	-3.65993	-4.501	23.8353	-0.0905545	X	X	X	X	X	X	X	X	X	X	X	X	X	X	X	X
8	F	22	19.2	38	26.3	19.7	-23.0831	-21.0062	-22.6767	-20.8256	-4.42868	7.02943	X	O	X	X	X	X	O	O	X	X	X	X	X	O	O	X
9	M	22	11.6	54.5	17.1	21.7	5.11167	5.93321	9.19692	9.19692	-8.54472	1.62321	X	X	X	X	X	X	X	O	X	X	X	O	X	X	X	X
10	F	23	37	24	15	14	-4.42682	2.49537	-2.56848	3.25794	3.6146	3.4044	O	X	X	X	X	X	X	O	X	X	X	X	X	X	X	O
11	M	20	32.6	30.8	15.3	20.8	12.7008	12.7008	4.58599	4.58599	36.5451	19.7032	X	X	X	X	X	X	X	X	O	O	X	O	X	X	O	O
12	M	22	25.8	33.4	40.3	44.6	4.38441	4.38441	10.6448	10.6448	5.29889	14.3727	X	X	X	X	X	X	X	X	X	X	O	O	X	X	X	X
13	F	22	34.9	42.9	34.8	22.8	7.75121	8.80012	18.2417	18.3999	14.2655	19.0453	X	X	X	X	X	X	X	O	O	O	X	X	O	O	X	X
14	M	22	28.7	47.7	42.9	25.3	1.2909	3.60572	6.34914	7.09017	7.36029	14.5655	X	X	X	X	X	X	X	X	X	X	X	X	X	X	X	X
15	M	21	35.6	26.8	42.1	43.5	28.7588	30.151	25.3136	25.4135	9.41428	3.02268	O	X	X	X	X	X	X	X	X	O	O	O	X	X	X	X
16	M	20	24	39.8	45.8	45.5	-6.30159	-4.91807	-11.0747	-10.9406	13.7957	6.41469	X	X	X	X	X	X	X	X	X	X	X	X	X	X	X	X
17	M	24	22.7	46.8	31.4	20.5	-9.18761	-9.27663	-8.95325	-9.01171	4.29779	-11.7913	X	X	X	O	O	O	O	O	X	X	X	X	X	X	X	X
18	M	21	15.3	32.3	28.1	13.6	16.0486	15.9231	14.7278	14.4938	25.0514	8.0051	X	O	X	X	X	X	X	X	X	X	X	X	X	X	X	X
19	F	28	23.2	32.2	17.6	11.8	3.62103	8.3783	4.81136	7.74696	9.90969	6.44128	X	O	X	X	X	X	X	X	O	O	X	X	X	X	X	X
20	M	19	21.4	40.8	-6.8	32.3	-9.62213	-9.62213	-9.40765	-9.40765	0.543146	1.25842	X	X	X	X	X	X	X	X	O	X	X	X	O	X	X	X
21	M	19	35.5	39.1	31.9	37	6.64131	8.02424	1.08653	1.08653	23.7036	22.118	X	X	X	X	X	X	X	X	X	X	X	X	X	X	O	X
22	M	28	30	30	30.9	18.7	-11.5171	-9.93027	-2.89686	-4.84734	12.2833	8.90892	X	O	X	X	X	X	X	X	O	O	X	X	X	X	O	O
23	M	19	33.8	34.5	-13.7	48.3	-8.53399	-12.1893	-9.56892	-9.85869	-8.54991	0.82971	X	X	X	X	X	X	O	X	O	O	X	X	X	X	O	O
24	M	21	21.4	35.3	17.4	17.1	11.395	11.395	14.0226	15.0226	4.73998	1.75159	X	O	X	X	X	X	X	X	X	X	X	X	X	X	O	O
25	M	19	30.9	40.9	30	25.3	16.853	16.853	15.5155	15.5155	13.0954	8.87615	X	O	X	X	X	X	X	X	O	O	X	X	X	X	O	O
26	F	20	41.4	45.4	36.7	42.8	6.8332	7.08652	12.0919	12.0919	7.35208	7.7524	X	X	X	X	X	X	O	O	O	O	X	X	X	X	O	O
27	M	21	51.5	46.4	27.7	23.9	9.25796	9.25789	3.03923	3.0414	1.91113	3.42726	O	O	X	X	X	X	X	X	X	X	X	X	X	X	O	O
28	F	19	32.7	24	22.5	22	30.6958	30.6958	26.5211	26.3224	3.66979	17.4106	X	X	X	X	X	X	X	X	O	O	X	X	X	X	O	O
29	F	18	34.8	44.5	13.8	13.4	0.444724	0.444724	1.36013	1.36013	12.2341	18.1005	X	X	X	X	X	X	X	X	O	O	O	O	X	X	O	O
30	M	25	33.7	37.3	31	35.1	5.45003	9.44849	14.5717	10.9837	15.4992	6.42355	O	O	X	X	O	O	X	O	X	X	X	X	X	X	X	X
31	M	19	38.5	20.8	28.1	30.9	3.93646	6.7368	6.11732	8.35442	31.7353	11.3338	X	X	X	X	X	X	O	X	X	X	X	X	X	X	X	X
32	M	19	31.3	12.5	28.8	22.5	19.7235	19.7235	15.656	15.656	6.37037	11.5272	X	X	X	X	X	X	O	X	O	O	X	X	X	X	O	O
33	F	18	52.1	34.3	30.8	28.8	15.6102	15.6102	13.6381	13.6381	15.1958	19.6525	X	X	X	X	X	X	X	X	O	X	X	X	O	X	X	X
34	M	21	47.5	51.9	40.6	34.1	10.8137	10.8137	-0.234725	-6.39054	57.5138	42.1551	X	X	X	X	X	X	X	X	X	X	X	X	X	O	X	X
35	F	20	57.2	56.2	47.7	35.5	17.926	18.454	14.1244	14.1244	36.8659	33.7135	X	X	X	X	X	X	X	O	O	O	O	X	O	X	X	O
36	M	18	22.9	38.3	12.4	16.8	10.6766	10.6766	7.95191	5.91458	5.44189	5.50478	O	O	X	X	X	X	X	O	O	X	X	X	X	X	O	O
37	F	22	19.3	39.4	21.7	23.7	16.9023	16.9023	17.7173	17.7173	-0.0938852	7.12989	X	X	X	X	X	X	X	X	O	O	X	X	X	X	O	O
38	M	20	40.3	33.2	9.2	12.9	4.47861	4.41685	4.96305	4.70296	2.49021	7.7239	X	X	X	X	X	X	X	O	O	O	X	X	X	X	O	O
39	F	17	38.2	28	40.4	30.1	18.9835	20.6817	12.7414	13.5835	26.9319	38.3853	X	X	X	X	X	X	O	X	O	X	X	X	X	X	O	X
40	M	18	38	35.5	30.7	23	21.4382	21.4382	19.7383	19.7383	10.1112	10.2699	O	O	X	X	X	X	X	X	O	O	X	X	X	X	O	O
41	F	21	43.3	43.6	29.3	15.4	20.1509	16.4294	7.09281	13.7933	21.1706	12.4375	O	O	X	X	X	X	X	X	O	O	O	O	X	X	O	O
42	M	22	33.7	32.7	18.6	6.8	15.65	40.5452	0.561069	45.54	31.7648	8.1865	X	O	X	X	X	X	X	O	O	O	O	O	O	O	X	X
43	M	24	36.8	23.6	51.5	19.8	4.64681	3.40676	1.6484	0.680746	-8.75938	18.7204	O	O	X	X	O	O	X	X	O	O	O	O	X	X	O	O
44	M	16	32.6	31.3	27.5	18.4	-11.4451	-11.4451	-11.4206	-11.4206	-2.58941	-6.94386	X	X	X	X	X	X	X	X	O	X	X	X	O	X	X	O
45	M	21	34.4	42.4	30.8	33.8	-13.1123	-15.2329	-12.0897	-15.1288	-0.912157	5.73137	O	O	X	X	X	X	X	O	X	X	X	X	X	X	X	X
46	F	15.1	33	43.5	21.7	34.5	2.08583	1.54025	9.10607	8.40684	19.0272	27.4706	X	X	X	X	X	X	X	X	X	X	X	X	O	O	X	X
47	M	20	44	43.9	30.2	24.8	15.249	15.249	13.6429	13.6345	27.6485	29.767	X	X	X	X	X	X	O	O	X	X	X	X	O	O	O	O
48	M	18	41.3	37.4	15.9	14.6	-5.81618	-4.86976	-1.29709	-4.06727	-6.10584	4.89341	O	X	X	X	X	X	X	X	O	O	X	X	O	O	X	X
49	M	23	36.4	42	39	32.2	19.534	19.534	22.0358	22.0358	2.91021	12.8091	O	O	X	X	X	X	X	X	O	O	X	X	X	X	O	O
50	M	20	2.9	32.5	43.1	28.2	-16.1508	-14.2709	-14.0355	-14.0355	-4.74337	3.51496	X	X	X	X	X	X	X	X	X	X	X	X	X	X	X	X
51	M	27	43.4	36	33.5	44.4	12.7372	12.8097	28.9856	28.9856	15.3536	13.3615	X	O	X	X	X	X	O	O	X	X	X	X	X	X	O	O
52	F	18	17.9	30.7	7.3	15.5	14.0565	14.0565	15.6955	15.6955	6.69476	-3.22982	O	O	X	X	X	X	O	O	X	X	X	X	X	X	O	O
53	M	17	34	35.6	45	44.1	5.59421	5.59421	0.256822	-0.152032	-10.4549	-11.9604	X	X	X	X	X	X	X	X	X	X	X	X	X	X	O	O
54	F	22	32.3	19.1	40.8	37.4	1.1611	1.24915	5.3032	5.3032	16.4794	23.6758	X	X	X	X	X	X	X	O	X	X	X	X	X	X	X	X
55	M	21	25.2	31	18.6	39.4	-4.06089	4.96684	13.1721	21.2816	0.981522	-2.27624	O	O	X	X	X	X	X	X	X	X	X	X	X	X	O	O
56	M	19	31.5	29.8	21.7	28.1	5.0153	5.0153	9.37322	8.64267	2.44519	3.56424	O	O	X	X	X	X	X	O	X	O	X	X	X	X	X	X
57	M	29	42.5	34.5	43.5	62.6	25.2021	23.9966	50.5914	47.4501	72.566	33.1153	X	X	X	X	X	X	O	X	O	O	X	O	O	X	X	X
58	M	16	26.4	30.2	19.8	18.8	1.04918	-0.452945	-2.56535	-4.96956	-13.7278	-6.33102	X	X	X	X	X	X	O	O	X	X	X	X	O	O	X	X
59	F	20	48.9	36.5	35.5	35.2	21.8663	22.8469	25.3283	25.3283	12.2154	13.3333	O	O	X	X	X	X	X	X	X	X	O	O	X	X	X	X
60	M	18	40.4	33.5	26.9	15.5	22.1404	22.1404	21.0755	21.0755	22.8128	8.8522	X	O	X	X	X	X	O	O	O	O	X	X	X	X	O	O
61	M	15.5	31.1	18.5	-11.7	-2.7	26.8382	26.8382	31.3378	31.4489	-4.56713	23.6145	X	X	X	X	X	X	X	X	O	O	X	X	O	O	X	X
62	F	18	28.4	30.8	12.1	18.7	12.6834	13.0663	13.6611	13.6611	361.1	-12.6371	X	X	X	X	X	X	X	X	O	O	X	X	X	X	O	O
63	M	19	38.9	25.3	17.4	4.5	6.46707	7.82688	9.19232	8.51296	-0.8809	-11.7767	X	X	X	X	X	X	X	X	O	O	O	O	X	X	O	O
64	M	24	4.5	30	20.4	18.4	8.71928	8.80518	13.1388	13.2167	22.0131	14.7058	X	O	X	X	X	X	O	O	X	X	X	X	X	X	O	O
65	M	24	34.3	35.8	24.7	11.3	7.43345	6.04618	10.8604	9.76429	10.3695	16.5896	X	X	X	X	X	X	X	X	X	X	O	O	X	X	X	X
66	M	23	33.8	33.5	32.3	28.2	31.9174	32.4	35.6651	35.8651	5.72765	14.2833	O	O	X	X	X	X	O	O	X	X	X	X	X	X	O	O
67	F	28	30.8	27.2	33.5	25.8	-16.8029	-16.8029	-43.0008	-29.9131	15.1261	14.3286	X	X	X	X	X	X	X	X	O	O	O	X	O	O	X	X
68	M	20	42.5	34.8	15.7	20.2	9.97443	9.97443	10.2326	10.2326	20.3146	26.1962	X	X	O	X	O	X	O	X	X	X	X	X	X	X	O	O
69	M	17	30.5	13.1	23.5	18.3	14.2048	14.2048	17.1544	17.1544	26.3307	33.1006	X	X	X	X	X	X	O	O	X	X	X	X	X	O	O	X
70	F	15.1	33.5	35.3	16	8.2	5.45726	4.58523	4.21981	4.05679	14.1239	18.2097	X	X	X	X	X	X	O	O	O	O	X	X	O	O	X	X
71	M	19	49.7	43.7	43.3	50.1	11.7096	7.77459	18.0235	13.8226	-7.82531	30.0314	O	X	O	X	O	O	O	O	X	X	O	O	X	X	O	O
72	M	21	13.4	36.6	28.3	16.8	24.2998	17.5013	18.782	18.0031	-9.70639	4.24383	X	X	X	X	X	X	O	O	X	X	X	X	X	X	O	O
73	M	18	13.3	39.2	21	18.8	8.37924	8.37924	-12.8434	-12.8434	16.312	17.9006	X	X	X	X	X	X	X	O	O	O	X	X	O	O	X	X
74	M	13	34.3	36.3	14.2	10.6	-1.72458	-1.72458	-5.69043	-5.69043	0.104267	-9.24594	X	X	X	X	X	X	X	X	X	O	X	X	O	O	X	X
75	F	20	38.8	46.8	12.7	13.6	23.2489	20.2669	23.4153	18.6937	11.5522	11.5443	O	O	X	X	X	X	O	O	X	X	X	X	X	X	O	O
76	M	17	44.3	55.8	26.5	8.4	6.02892	4.74337	3.41931	2.36995	1.20081	4.7026	X	X	X	X	X	X	O	O	X	X	X	X	X	X	O	O
77	M	18	41.4	40.9	17.8	18.8	29.8871	29.8871	29.5222	29.5222	11.0256	10.1329	O	O	X	X	X	X	X	X	X	X	X	X	X	X	X	X
78	F	18	42.1	43	11.8	20.7	17.834	17.834	17.8062	17.8062	8.8882	9.7337	O	O	X	X	X	X	X	X	O	O	X	X	O	O	X	X
79	M	17	53.1	61.2	43.6	33.1	-3.47572	-3.47572	18.9417	18.9417	1.22021	12.1007	O	O	X	X	X	X	O	X	O	O	O	X	X	X	O	O
80	M	14.5	57.9	46.4	24	19.2	13.1061	13.1061	14.217	14.217	-0.360897	-5.10409	O	O	X	X	X	X	X	X	X	X	X	X	X	X	X	X
81	M	16	43.6	47.6	17.3	17.4	-14.5806	-9.53798	-15.1046	-7.34517	11.5739	5.21058	O	O	X	X	X	X	O	O	X	X	X	X	O	O	X	X
82	F	16	52.6	46.5	37.3	21.3	17.0078	17.0078	5.38601	5.38601	-0.124759	9.79104	O	O	X	X	X	X	O	O	X	X	X	X	O	O	X	X
83	F	15.9	41.5	24.3	22.3	25.3	23.3251	23.3251	21.5198	21.5198	14.1244	22.4227	X	X	X	X	X	X	O	X	X	X	X	O	X	X	O	O
84	F	16	42.4	51.7	6.3	15.3	11.3466	11.3466	12.0416	12.0416	-14.1162	-2.10482	O	O	X	X	X	X	X	O	X	X	X	X	O	O	X	X
85	M	20	33.8	25.8	26.6	18	-3.14487	-4.47772	-2.35244	-3.85199	-0.526042	15.8587	O	X	O	X	X	X	X	X	X	X	X	X	X	X	O	O
86	M	42	36.2	15.8	20.6	23.5	-3.79105	2.46598	-0.559931	0.386297	37.458	10.6311	O	X	X	X	X	X	X	X	X	X	X	X	X	X	X	X
87	F	18	49.4	30.2	52	33.4	20.1364	18.446	18.4221	16.9805	11.1158	19.4063	O	X	X	X	X	X	X	X	X	X	O	O	X	X	X	X
88	F	21	49.3	43.5	58.3	37.9	14.059	15.952	31.8792	30.8585	9.12216	6.2061	O	O	X	X	X	X	X	X	X	X	O	O	X	X	O	O
89	M	20	47.9	41.5	15.4	17.7	12.3922	12.3922	11.7274	11.7274	11.8561	21.1692	O	X	X	X	X	X	O	X	X	X	X	X	X	X	O	O
90	M	18	48.2	39.7	38.1	30.7	18.0938	19.1949	28.5661	35.2902	12.7178	26.8068	O	X	O	X	O	X	O	X	X	O	O	O	X	X	O	O
91	M	18	45.9	30.4	38.2	34	8.19874	8.19874	7.43372	7.34992	15.7612	25.5881	X	X	X	X	X	X	X	X	X	X	X	X	X	X	X	X
92	M	14.2	51.8	61.3	21.1	16.1	-10.0864	-9.59384	-11.1196	-10.9958	-6.59702	-10.8211	O	O	X	X	X	X	O	O	X	X	X	X	X	X	O	O
93	F	15.11	46.4	34.4	18.4	10.9	22.7087	21.3475	21.0623	22.6825	3.61773	14.2288	O	O	X	X	X	X	X	X	O	O	X	X	O	O	X	X
94	F	16	39.3	54.4	16.7	14.6	15.2722	15.2722	15.9967	15.9967	17.6004	9.5519	X	O	X	X	X	X	X	X	O	O	X	X	O	O	X	X
95	F	15.11	30.6	37.3	5.5	19.6	55.7565	55.7565	15.0574	12.6994	7.64247	6.9336	X	X	X	X	X	X	X	X	O	O	X	X	O	O	X	X
96	M	16	48.3	48.9	11.8	12.1	5.46609	5.45296	5.55558	5.52425	5.77118	5.66669	O	O	X	X	X	X	X	O	X	X	X	X	X	X	O	O
97	M	19	43.7	32.7	28.9	4.3	7.18563	7.18563	3.98636	3.98636	22.6045	18.1039	X	X	X	X	X	X	O	O	X	X	X	X	X	X	X	X
98	M	17	52.5	49.8	38.9	55	-7.67628	1.58892	-2.80071	1.40694	14.0585	19.0728	X	X	X	X	X	X	X	X	X	X	X	X	O	O	X	X
99	M	15	47	42.3	43.3	30.1	8.91339	9.99531	16.4763	16.4763	0.303168	-0.0469858	X	X	X	X	X	X	X	X	X	X	X	X	X	X	X	O
100	M	18	34.3	20.6	24.3	16.6	13.1811	13.1811	15.7161	15.7161	1.19476	5.57478	O	O	X	X	X	X	O	O	X	X	X	X	X	X	O	O
101	F	15.2	40.9	52.4	32.1	30.9	3.82183	4.99715	-0.268314	2.03466	-1.03188	-0.883725	X	X	O	O	O	O	O	O	X	X	X	X	X	X	X	X
102	M	13.9	38.2	35.3	37.7	29.7	-5.3495	-6.52504	-3.93484	-6.24364	5.00079	-1.95831	X	X	X	X	X	X	X	X	O	O	X	X	O	X	X	O
103	F	13	43.5	29.1	12.4	30.7	10.5869	10.5869	12.3957	12.3957	8.17852	-1.90794	X	X	O	O	X	X	O	O	X	X	X	X	X	X	X	X
104	M	18	37.2	45.1	16.2	16.3	-6.28998	3.70685	-2.31618	1.90314	15.0277	-3.1532	X	X	X	X	X	X	X	X	X	X	X	X	X	X	O	O
105	F	17	47	37.2	54.8	35.1	24.2952	24.2669	20.2761	20.6427	8.37231	20.287	O	X	X	X	X	X	X	X	X	X	O	O	X	X	X	X
106	F	12.8	45.8	39.3	39	34.6	32.0047	32.0047	-41	-45.54	-5.0987	12.3225	X	X	O	X	X	X	X	X	X	X	X	X	O	O	X	O
107	M	14	57.5	45.4	16.5	9.1	11.8079	23.4584	16.682	-42.75	21.7995	21.0594	X	X	X	X	X	X	X	X	O	O	X	X	O	X	X	O
108	M	18	40.8	53.5	21.8	29.9	12.7742	13.9246	16.5392	16.4241	-0.366892	4.04309	O	O	X	X	X	X	X	X	O	O	X	X	O	O	X	X
109	M	14	30.5	29.4	7.6	6.7	12.6182	12.6182	11.9772	11.9772	15.813	27.6923	X	X	X	X	X	X	X	X	O	O	X	X	O	O	X	X
110	M	11	45.6	44.4	13.8	7.6	28.6062	28.6062	26.4658	26.4658	5.39625	-4.00443	O	O	X	X	X	X	X	X	X	X	X	X	X	X	O	O
111	F	14	41.6	41.2	33.7	11.7	20.8175	21.5026	19.0691	19.6766	9.23373	5.44124	X	X	O	X	X	X	O	O	O	O	X	X	X	X	X	X
112	F	13	51.1	53	16	13.7	11.3586	11.3586	41.3	41.53	10.5805	10.3199	O	O	X	O	X	O	X	O	X	X	X	X	X	X	O	O
113	M	12.9	59.2	52.5	38.9	11.2	12.346	12.346	7.09269	7.09269	11.5824	29.1131	O	O	X	X	X	X	X	X	X	X	O	X	O	O	X	X
114	F	18	52.6	65.5	33.7	37.4	-7.67275	-2.52499	3.00241	3.59424	-1.84171	6.61338	X	O	X	X	X	X	X	X	O	O	X	X	X	X	O	O
115	M	15.5	42.8	18.6	29.7	17.8	7.99173	7.13911	18.803	18.4179	-0.0594012	-4.32451	O	X	X	X	X	X	O	X	X	X	X	X	X	X	O	O
116	F	11	44.4	50.5	24.5	15.1	6.27682	5.81826	7.61147	6.73688	-15.2803	-4.74595	X	X	O	O	O	O	O	X	X	X	X	X	X	X	X	X
117	M	14	40	44.8	41	18.4	11.6933	12.2423	16.7954	16.7954	5.67956	-5.17158	X	O	X	X	X	X	X	O	O	X	O	X	X	O	O	X
118	F	16	32.1	23	36.7	34.4	3.08133	1.86976	13.1493	12.8715	19.3418	8.96985	X	X	X	X	X	X	O	X	O	O	X	X	O	X	X	O
119	M	15	36.5	37.8	23.5	14.1	5.77863	9.36962	11.787	11.6573	13.9934	9.11194	X	X	X	X	X	X	X	X	O	O	X	X	X	X	O	O
120	M	12.7	38.4	45.2	35.1	39	-5.05629	-4.60366	9.65117	9.65117	5.10539	13.0007	O	O	X	X	X	X	X	X	X	X	X	X	X	X	O	O
121	F	11	45	33.9	1.7	13.6	17.6905	17.6905	18.207	18.207	-6.21693	2.86341	X	O	X	X	X	X	X	X	X	X	X	X	X	X	O	O
122	F	13	48	47	2.5	4.6	-22.8024	-23.2421	-21.9602	-21.9198	-1.38519	1.83406	X	X	O	X	O	X	O	X	X	X	X	X	X	X	O	O
123	F	12.7	45.9	20.3	1.2	3.5	-0.209225	-0.209225	-0.04579	-0.04579	6.33373	22.2561	X	X	X	X	X	X	X	X	X	X	X	X	O	O	X	X
124	M	15	51.4	57	25.4	19.7	14.2304	14.2304	15.2355	16.2355	8.11273	2.24112	O	O	X	X	X	X	X	X	X	X	X	X	X	X	O	O
125	M	11	49.6	57	1	1.6	9.81671	11.6594	8.678	10.6648	-1.43265	8.30123	X	X	X	X	X	X	X	X	O	O	X	X	O	O	X	X
126	F	9.7	26.9	38.2	11.1	4.1	29.6792	29.6792	28.5594	28.5594	8.00686	12.0273	X	O	X	X	X	X	X	X	X	O	X	X	X	X	O	O
127	M	17	31.9	31.3	23.4	40.8	18.6848	18.6848	29.7746	-30	2.05033	0.240816	X	X	X	X	X	X	O	X	O	X	O	X	O	X	X	X

## Sheet: Hip rot max_final
									1			2				3			4	5						5	6	7	8				9	10	11	12	13	14	15	16
							Pre - GAIT							Post - GAIT							CT											derotational OP
	name	Gait number	patient no	sex	age	GMFCS	Gait data	foot progress Rt	hip rot Rt	GDI Rt	foot progress Lt	hip rot Lt	GDI Lt	Gait data	foot progress Rt	hip rot Rt	GDI Rt	foot progress Lt	hip rot Lt	GDI Lt	CT data	CT-Rt FA	CT-Lt FA	CT-Rt TT	CT-Lt TT	hip_IR_max_original_r	hip_IR_max_original_l	hip_IR_max_deformed_r	hip_IR_max_deformed_l	diff_rt	diff_lt	op data	Rt femur op	Lt femur op	group Rt	group Lt	new group rt	new group lt	response Rt	response Lt	new group Rt	new group Lt
45	변호영	CD1459	7583667	M	24		13.3.4	-56.0218	-56.0218	33.5985	47.4494	36.7371	10.3452	17.10.20	-34.1439	-8.75938	54.8575	15.9576	18.7204	70.2295	13.3.4	36.8	23.6	51.5	19.8	4.64681	3.40676	1.6484	0.680746	57.6702	-36.0564	50.9303	1	1	4	3	42	12	0	1	4	1
51	윤서현	CD1493	7703373	M	23		13.10.18	-14.9117	-14.9117	9.0928	65.7738	8.2973	19.4395	15.10.07	-12.4208	2.91021	64.2635	-12.8447	12.8091	71.4516	13.10.18	36.4	42	39	32.2	19.534	19.534	22.0358	22.0358	36.9475	13.7385	63.953	1	1	4	4	42	42	0	0	4	4
87	김한솔	CD1643	5284334	M	20		16.6.27	1.21965	1.21965	39.6388	51.1849	17.6746	8.15686	19.1.21	-21.2321	-0.526042	56.6862	3.94086	15.8587	69.8545	15.11.27	33.8	25.8	26.6	18	-3.14487	-4.47772	-2.35244	-3.85199	-3.57209	-21.5266	47.4476	1	0	4	3	42	32	0	0	4	3
89	정아름	CD1649	5327431	F	18	3	16.8.11	-23.0453	-23.0453	35.6726	49.3871	31.2968	28.2804	19.8.16	8.869	11.1158	63.1846	11.5058	19.4063	64.9208	16.11.15	49.4	30.2	52	33.4	20.1364	18.446	18.4221	16.9805	41.4674	-14.3163	49.7045	1	0	4	3	42	32	0	1	4	3
102	김지환	CD1726	5988909	M	18	2	18.1.26	-10.1295	-10.1295	26.6424	62.1618	8.24736	27.9358	19.11.4	9.67547	1.19476	66.33	-1.57385	5.57478	68.084	18.1.26	34.3	20.6	24.3	16.6	13.1811	13.1811	15.7161	15.7161	25.8456	7.46877	62.9786	1	1	4	4	42	42	0	0	4	4
107	이서경	CD1740	5808068	F	17		18.6.27	-27.9906	-27.9906	22.7734	49.1548	8.26745	28.3863	21.6.9	-4.14342	8.37231	70.7329	-4.526	20.287	71.4502	18.6.27	47	37.2	54.8	35.1	24.2952	24.2669	20.2761	20.6427	48.2667	12.3753	53.318	1	0	4	4	42	22	0	0	4	2
110	윤성빈	CD1755	5292633	M	18		18.11.21	-7.62496	-7.62496	12.5914	62.2644	4.39312	20.4625	22.8.4	-12.0337	-0.366892	72.9481	-12.546	4.04309	73.1092	18.11.21	40.8	53.5	21.8	29.9	12.7742	13.9246	16.5392	16.4241	24.1642	12.031	59.3277	1	1	2	4	42	42	0	0	4	4
115	김율	CD1781	7695118	M	12.9	1	19.6.21	-15.4202	-15.4202	28.0468	62.4897	4.15642	25.073	24.6.11	-5.05838	11.5824	64.6476	21.0634	29.1131	57.0983	19.6.21	59.2	52.5	38.9	11.2	12.346	12.346	7.09269	7.09269	22.5129	2.93627	66.1862	1	1	4	4	42	42	0	0	4	4
117	오지석	CD1786	5863442	M	15.5	3	19.7.9	9.99776	9.99776	36.4053	48.3739	-43.3857	17.7426	22.1.19	-5.04075	-0.0594012	69.1697	-22.8844	-4.32451	63.3788	19.7.9	42.8	18.6	29.7	17.8	7.99173	7.13911	8.80298	8.41786	-1.19478	51.8036	46.6089	1	0	4	2	42	22	1	0	4	2
126	손승민	CD1876	5795894	M	15		21.4.14	-0.0316541	-0.0316541	24.9053	77.2327	-10.8829	21.8174	24.9.30	-12.2603	8.11273	83.9278	-16.8597	2.24112	79.992	21.4.14	51.4	57	25.4	19.7	14.2304	14.2304	14.2355	14.2355	14.2671	25.1184	77.1109	1	1	4	4	42	42	0	0	4	4
73	백진호	CD1577	7355218	M	19	3	15.4.1	0.202544	0.202544	20.5599	65.1206	-1.63599	37.1026	18.9.5	-5.8003	-7.82531	59.6802	12.6476	30.0314	55.2215	15.4.1	49.7	43.7	43.3	50.1	11.7096	7.77459	18.0235	13.8226	17.8209	15.4586	57.5008	1	0	4	2	41	21	1	0	1	3
81	고범진	CD1615	5843713	M	17	1	15.11.25	3.51954	3.51954	17.8778	76.265	13.5965	30.9223	22.12.6	7.77304	1.22021	77.1269	10.7835	12.1007	80.7187	15.11.25	53.1	61.2	43.6	33.1	-3.47572	-3.47572	18.9417	18.9417	15.4221	5.34517	72.0965	1	1	4	1	41	12	1	0	1	1
90	구민지	CD1650	7881279	F	21		16.8.11	5.50147	5.50147	24.4935	71.5207	-3.64321	34.4642	20.5.15	15.3655	9.12216	64.0666	8.01682	26.2061	63.911	16.8.12	49.3	43.5	58.3	37.9	14.059	15.952	31.8792	30.8585	26.3777	34.5017	74.6249	1	1	4	4	41	41	1	0	1	1
92	최휘원	CD1659	7901184	M	18		16.10.4	-5.84073	-5.84073	50.844	52.9738	20.8197	32.897	24.9.4	-17.2507	12.7178	77.5704	15.5408	26.8068	71.1092	16.10.5	48.2	39.7	38.1	30.7	18.0938	19.1949	28.5661	35.2902	34.4069	14.4705	60.027	1	0	4	3	41	32	1	0	1	3
122	박태경	CD1820	7921453	M	12.7	2	20.3.2	7.25224	7.25224	33.9129	64.0542	-3.65811	31.7849	22.4.20	21.3864	5.10539	72.2253	-0.0218366	13.0007	77.3999	20.3.2	38.4	45.2	35.1	39	-5.05629	-4.60366	9.65117	9.65117	2.39893	13.3093	62.8476	1	1	4	2	41	41	0	0	1	1
2	김지강	CD0681	4289369	F	26	2	13.11.25	18.5127	18.5127	18.6326	63.3243	25.6862	20.915	15.7.21	7.39327	20.0958	68.1296	10.1653	23.0869	71.1962	13.11.25	39.3	40.2	34	33.1	-12.417	-15.6474	-10.1557	-15.1856	-28.6684	-40.8718	63.3856	0	0	3	3	32	32	0	0	3	3	12 = A(1)
3	백지웅	CD0762	4125539	M	23		13.8.22	24.1589	24.1589	22.639	68.0963	13.7949	23.2942	15.2.12	-2.56116	19.6831	82.5926	-4.49994	26.0345	77.9048	13.8.22	46.4	35.4	30.8	27.4	15.6619	17.7433	21.5032	21.5188	-2.65571	7.72393	69.1152	0	0	3	3	32	32	0	0	3	3	21 = C(3)
8	박규남	CD0921	4126841	M	24		12.7.18	11.3531	11.3531	3.15252	47.9454	18.2399	0.584886	18.1.23	-23.1361	23.8353	59.2157	11.447	-0.0905545	63.7963	12.7.18	38	24.5	39.9	40.5	-2.28318	-1.88267	-3.65993	-4.501	-15.013	-22.7409	48.4855	0	0	3	3	32	32	0	1	3	3	41 = A(1)
10	추민준	CD1039	4060988	M	22		15.11.27	21.2967	21.2967	3.49926	70.5067	40.8584	12.9381	20.1.13	10.645	-8.54472	68.3355	5.2669	1.62321	72.3042	16.10.6	11.6	54.5	17.1	21.7	5.11167	5.93321	9.19692	9.19692	-12.0998	-31.6615	60.7067	0	0	3	3	32	32	1	1	3	3
18	정재영	CD1295	5587698	M	20		19.1.30	20.7276	20.7276	26.5069	49.0852	30.9118	46.1914	22.7.27	19.231	13.7957	49.7772	30.3607	6.41469	49.8648	19.1.30	24	39.8	45.8	45.5	-6.30159	-4.91807	-11.0747	-10.9406	-31.8023	-41.8524	45.2831	0	0	1	1	32	31	0	0	3	2
25	손준혁	CD1344	5504953	M	19		11.5.19	10.2858	10.2858	16.0101	62.6299	22.7003	35.0727	18.3.21	-19.8645	-8.54991	60.6549	25.0524	0.82971	54.318	11.6.1	33.8	34.5	-13.7	48.3	-8.53399	-12.1893	-9.56892	-9.85869	-19.8547	-32.559	51.011	0	0	3	3	32	32	1	1	3	3
26	배상목	CD1348	5925222	M	21		11.5.26	13.9602	13.9602	7.95672	77.4208	12.588	5.22712	14.6.24	0.889444	4.73998	81.8233	0.967104	1.75159	79.8964	11.5.26	21.4	35.3	17.4	17.1	11.395	11.395	14.0226	14.0226	0.0623731	1.43457	75.8087	0	1	3	1	32	12	0	1	3	1
27	류현서	CD1355	5104367	M	19		11.6.13	15.9301	15.9301	28.5511	64.7566	0.262149	21.4898	18.12.12	-5.62499	13.0954	70.6912	19.1167	8.87615	66.6094	11.6.13	30.9	40.9	30	25.3	16.853	16.853	15.5155	15.5155	-0.41457	15.2534	62.249	0	1	3	4	32	42	0	0	3	4
30	박소현	CD1379	5450523	F	19		11.9.23	16.0953	16.0953	3.64487	63.112	26.1523	4.30735	19.10.16	45.7119	3.66979	53.3882	45.1239	17.4106	47.0162	11.10.5	32.7	24	22.5	22	30.6958	30.6958	26.5211	26.3224	10.4258	0.170065	64.7247	0	0	3	3	32	32	1	0	3	3
33	안성진	CD1387	4266572	M	19	2	17.7.12	15.2117	15.2117	35.2982	56.3396	15.6657	10.7506	19.3.27	18.7562	31.7353	67.4102	9.17157	11.3338	71.3079	17.7.12	38.5	20.8	28.1	30.9	3.93646	6.7368	6.11732	8.35442	-9.09438	-7.31128	63.4589	0	0	3	3	32	32	0	0	3	3
35	조윤서	CD1412	5088033	F	18	2	12.4.4	29.63	29.63	29.5393	55.5872	5.20331	21.8876	19.5.24	3.35466	15.1958	66.5793	-11.4653	19.6525	76.8751	12.4.4	52.1	34.3	30.8	28.8	15.6102	15.6102	13.6381	13.6381	-15.9919	8.43482	84.5666	0	0	3	2	32	22	1	0	3	2
39	강더희	CD1423	5135440	F	22		12.6.20	14.1691	14.1691	1.49808	74.6931	20.8893	6.53663	18.10.30	-4.41206	-0.0938852	75.3861	3.15951	7.12989	76.8755	12.6.20	19.3	39.4	21.7	23.7	16.9023	16.9023	17.7173	17.7173	3.54819	-3.17201	72.1747	0	0	3	1	32	32	1	1	3	3
41	이유림	CD1440	7551254	F	17		12.11.5	31.6204	31.6204	34.0096	48.9635	11.4156	10.9569	18.7.9	19.0917	26.9319	50.1412	17.5149	38.3853	57.3833	12.11.5	38.2	28	40.4	30.1	18.9835	20.6817	12.7414	13.5835	-18.879	2.16793	78.5375	0	0	3	3	32	32	0	0	3	3
44	박세훈	CD1457	4131970	M	22		13.2.4	18.9746	18.9746	19.5701	57.8209	42.9248	32.9379	16.1.25	5.18652	31.7648	76.4449	7.10493	25.1865	70.0081	12.12.26	33.7	32.7	18.6	6.8	-0.103753	0.536775	0.561069	35.54	-18.4135	-7.3848	41.3003	0	1	3	1	32	12	0	1	3	1
46	하승지	CD1463	7631583	M	16	2	13.4.10	17.5143	17.5143	18.7897	55.0748	18.484	20.807	20.3.11	11.4994	-2.58941	57.1347	10.7966	-6.94386	60.8156	13.4.10	32.6	31.3	27.5	18.4	-11.4451	-11.4451	-11.4206	-11.4206	-28.9349	-29.9046	61.2995	0	0	1	3	32	32	1	1	3	3
48	서혜윤	CD1470	5931817	F	15.1	1	16.11.23	17.7257	17.7257	17.387	70.835	21.3993	22.1735	20.7.30	2.63542	19.0272	77.6383	0.303912	27.4706	72.1039	16.11.23	33	43.5	21.7	34.5	2.08583	1.54025	9.10607	8.40684	-8.61963	-12.9925	62.7922	0	0	3	1	32	32	0	0	3	3
59	하싼	CD1531	7836104	M	29		14.7.2	24.183	24.183	36.2798	47.4409	41.7909	25.019	15.3.10	4.0913	72.566	66.4278	18.9901	33.1153	64.621	14.7.1	42.5	34.5	43.5	62.6	25.2021	23.9966	50.5914	47.4501	26.4084	5.65923	62.4081	0	0	3	3	32	32	0	0	3	3
60	공도현	CD1532	5814525	M	16		14.7.7	25.9447	25.9447	4.61414	45.5351	29.3166	8.7614	16.6.22	-29.457	-13.7278	63.5522	-15.6337	-6.33102	72.2665	14.7.6	26.4	30.2	19.8	18.8	1.04918	-0.452945	-2.56535	-4.96956	-28.5101	-34.2862	47.0913	0	0	3	3	32	32	1	1	3	3
62	송하균	CD1538	5388262	M	18		14.9.1	37.193	37.193	33.0414	56.9814	29.8327	35.1469	15.10.21	6.80125	22.8128	69.1601	2.82607	18.8522	72.243	14.9.1	40.4	33.5	26.9	15.5	22.1404	22.1404	21.0755	21.0755	-16.1175	-8.75723	58.4127	0	1	3	1	32	12	1	1	3	1
63	이든	CD1539	7406651	M	15.5	2	14.9.15	40.34	40.34	6.29063	48.7005	41.1365	4.98829	21.5.28	17.7923	-4.56713	52.3348	-10.5571	23.6145	77.1055	14.9.15	31.1	18.5	-11.7	-2.7	26.8382	26.8382	31.3378	31.4489	-9.00219	-9.68756	50.3632	0	0	1	3	32	32	1	1	3	3
65	주정민	CD1548	7738318	M	19		14.10.23	24.1176	24.1176	28.1794	62.8235	25.3247	22.6213	24.9.9	9.29879	-0.8809	72.0469	5.32291	-11.7767	50.9954	14.10.23	38.9	25.3	17.4	4.5	6.46707	7.82688	9.19232	8.51296	-14.9253	-16.8117	57.2608	0	0	1	3	32	32	1	1	3	3
66	이진석	CD1555	7929963	M	24		14.11.27	25.0525	25.0525	44.8018	60.9485	43.861	62.1687	17.6.21	-6.86031	22.0131	63.1144	25.608	14.7058	60.2751	14.11.27	4.5	30	20.4	18.4	8.71928	8.80518	13.1388	13.2167	-11.9137	-30.6443	46.3606	0	1	3	1	32	12	0	1	3	1
67	박준영	CD1561	3745009	M	24		15.1.5	28.9036	28.9036	10.6858	51.452	35.7843	15.8247	17.1.16	-1.96917	10.3695	57.4161	9.67531	16.5896	57.0175	15.1.7	34.3	35.8	24.7	11.3	7.43345	6.04618	10.8604	9.76429	-18.0432	-26.02	50.8028	0	0	3	3	32	32	1	1	3	3
71	배원진	CD1573	7820436	M	17		15.2.27	37.9436	37.9436	27.7451	41.1574	24.121	14.248	19.11.20	-6.89859	26.3307	48.1156	55.0259	33.1006	45.5671	15.11.18	30.5	13.1	23.5	18.3	14.2048	14.2048	17.1544	17.1544	-20.7892	-6.9666	51.9532	0	0	3	3	32	32	1	0	3	3
74	조현성	CD1578	4173825	M	21		15.4.2	22.2003	22.2003	22.146	63.7688	42.5117	20.3222	18.8.16	-2.14843	-9.70639	60.9666	17.1861	4.24383	62.3964	15.4.2	13.4	36.6	28.3	16.8	24.2998	17.5013	18.782	18.0031	-3.41834	-24.5086	55.0875	0	0	3	3	32	32	1	1	3	3
76	유지혁	CD1587	7821450	M	13		15.6.4	26.9644	26.9644	29.1703	50.7903	57.8625	22.5292	21.3.23	-5.11025	0.104267	68.9395	14.3394	-9.24594	59.6004	15.6.4	34.3	36.3	14.2	10.6	-1.72458	-1.72458	-5.69043	-5.69043	-32.6548	-63.5529	33.2225	0	0	3	1	32	32	1	1	3	3
78	이지호	CD1591	7360437	M	17		15.7.29	40.1208	40.1208	11.7978	57.5956	28.035	11.514	17.9.13	-25.5451	1.20081	64.0309	-23.3024	4.7026	67.56	15.7.29	44.3	55.8	26.5	8.4	6.02892	4.74337	3.41931	2.36995	-36.7015	-25.6651	52.9086	0	0	3	3	32	32	1	1	3	3
97	김민주	CD1679	5612913	F	15.11	1	17.2.13	15.0784	15.0784	8.91276	66.8329	12.5355	4.29433	21.8.11	16.5887	7.64247	68.9883	7.8079	6.9336	65.3814	16.11.2	30.6	37.3	5.5	19.6	55.7565	55.7565	15.0574	12.6994	-0.0210286	0.163933	66.6211	0	0	3	1	32	32	0	0	3	3
100	윤석오	CD1717	5781592	M	17	1	17.12.5	28.047	28.047	8.98947	64.917	11.2212	31.4089	21.12.27	12.3824	14.0585	72.0473	1.03093	19.0728	74.4016	17.12.5	52.5	49.8	38.9	55	-7.67628	1.58892	-2.80071	1.40694	-30.8477	-9.81426	52.0319	0	0	3	3	32	32	1	0	3	3
105	이승은	CD1735	8207062	F	13		18.4.6	33.4013	33.4013	55.9683	57.797	-7.06455	0.565584	21.10.13	3.02164	8.17852	60.8116	-18.9087	-1.90794	62.4841	18.4.6	43.5	29.1	12.4	30.7	10.5869	10.5869	12.3957	12.3957	-21.0056	19.4603	57.2219	0	0	3	2	32	22	1	0	3	2
106	표세진	CD1738	5177126	M	18		18.5.30	46.1738	46.1738	-3.662	45.8596	33.8551	5.78456	22.9.28	14.4809	15.0277	71.2758	18.3934	-3.1532	64.2254	18.5.31	37.2	45.1	16.2	16.3	-6.28998	3.70685	-2.31618	1.90314	-48.49	-31.952	53.1043	0	0	3	3	32	32	1	1	3	3
109	김우빈	CD1750	7811084	M	14		18.10.29	24.0839	24.0839	44.2891	34.4116	57.9347	15.8516	24.6.10	20.2534	21.7995	59.4272	47.0874	21.0594	53.5006	18.11.16	57.5	45.4	16.5	9.1	11.8079	23.4584	16.682	-42.75	-7.40194	-100.685	39.2592	0	0	3	3	32	31	0	0	3	2
113	이서아	CD1773	7964995	F	14		19.4.23	11.6029	11.6029	16.7139	62.8843	39.0786	17.4695	21.12.27	-0.0717159	9.23373	61.1522	15.1194	5.44124	59.0644	18.10.11	41.6	41.2	33.7	11.7	20.8175	21.5026	19.0691	19.6766	7.4662	-19.402	51.6322	0	0	3	3	32	32	0	1	3	3
120	김인하	CD1803	5758949	F	16	1	19.11.15	15.2572	15.2572	15.2948	66.0353	-0.823716	3.32039	22.4.6	-10.4933	19.3418	85.9093	-8.82177	8.96985	85.8222	19.11.15	32.1	23	36.7	34.4	3.08133	1.86976	13.1493	12.8715	-2.10788	13.6952	88.0092	0	0	3	2	32	21	0	0	3	3
121	김성진	CD1817	8534701	M	15		20.2.7	30.6181	30.6181	34.943	65.4198	30.4368	8.25115	23.3.2	17.3912	13.9934	65.0919	-11.0155	9.11194	65.5822	20.2.7	36.5	37.8	23.5	14.1	5.77863	9.36962	11.787	11.6573	-18.8311	-18.7795	58.379	0	0	3	1	32	32	1	1	3	3
123	고민서	CD1836	8769335	F	11		20.9.4	19.3139	19.3139	13.9397	67.303	28.1304	14.8488	24.6.24	26.9206	-6.21693	54.5359	35.4474	2.86341	53.0439	20.9.4	45	33.9	1.7	13.6	17.6905	17.6905	18.207	18.207	-1.10691	-9.92341	53.0423	0	1	3	1	32	12	1	1	3	1
124	이태윤	CD1854	7351699	F	13		20.11.25	51.0622	51.0622	-8.89194	41.7401	31.9296	2.03124	24.7.10	-1.30918	-1.38519	67.9371	15.9789	1.83406	61.704	20.11.26	48	47	2.5	4.6	-22.8024	-23.2421	-21.9602	-21.9198	-73.0224	-53.8494	43.3073	0	0	1	1	32	32	1	1	3	3
127	오동권	CD1881	7912672	M	11		21.4.22	54.3467	54.3467	24.1991	40.7252	33.4118	23.6111	21.10.18	7.0461	-1.43265	65.4315	29.179	8.30123	58.3136	21.5.14	49.6	57	1	1.6	9.81671	11.6594	8.678	10.6648	-45.6687	-22.747	49.1256	0	0	1	1	32	32	1	1	3	3
129	우혁준	CH0714	5435207	M	17	1	18.11.2	16.1276	16.1276	17.052	69.078	3.21005	1.87004	22.8.17	8.49833	2.05033	82.7033	-10.4598	0.240816	85.7567	18.11.2	31.9	31.3	23.4	40.8	18.6848	18.6848	29.7746	-30	13.647	-33.2101	81.4522	0	0	3	2	32	22	1	0	3	2
23	남기은	CD1332	5340801	M	19		13.06.12	11.4164	11.4164	-0.230649	61.6262	19.6544	9.33619	15.8.10	24.6954	23.7036	68.189	8.59296	22.118	75.7362	13.6.12	35.5	39.1	31.9	37	6.64131	8.02424	1.08653	1.08653	-10.3299	-18.5679	61.3041	0	0	3	3	31	31	0	0	2	2
69	양소희	CD1568	7481752	F	28		15.2.4	14.3052	14.3052	-1.24595	50.7369	6.36749	0.109626	16.8.5	2.68273	15.1261	14.3491	-1.2388	14.3286	75.1979	15.2.4	30.8	27.2	33.5	25.8	-16.8029	-16.8029	-43.0008	-29.9131	-57.306	-36.2806	72.5962	0	0	3	2	31	22	0	0	2	2
108	주새봄	CD1743	7506414	F	12.8	2	18.8.1	36.3963	36.3963	41.8744	60.3115	18.5443	27.8843	20.11.30	-0.93005	-5.0987	74.5068	19.7583	12.3225	64.6927	18.8.1	45.8	39.3	39	34.6	32.0047	32.0047	-41	-45.54	-77.3963	-64.0843	65.5327	0	0	3	3	31	31	0	0	2	2
4	홍보현	CD0783	4399251	F	23		12.12.17	-40.3311	-40.3311	-1.07332	42.4609	-21.6074	-11.3939	18.1.31	-23.9231	-3.02887	61.7777	-31.5073	-19.2195	55.462	12.12.17	34.3	-8.4	44.8	30.8	4.48453	4.48453	0.622152	-0.0511753	40.9533	21.5562	45.4678	0	0	2	2	22	22	0	0	2	2	22 = B(2)
5	채지혜	CD0824	4611821	F	24		14.4.16	-9.03205	-9.03205	-7.87676	65.9436	-25.4757	-9.87845	16.12.16	17.8112	7.89386	60.3206	0.440336	-3.48825	61.639	14.4.16	28.1	31.7	27.8	35.4	-9.11268	-9.11268	-21.9123	-21.5426	-12.8802	3.93311	61.8782	0	0	2	2	22	22	0	0	2	2	31 = B(2)
7	한성범	CD0858	5093465	M	24		13.11.27	3.2211	3.2211	33.1472	53.3343	4.21627	23.9896	14.12.24	-6.53919	14.3783	70.4335	-2.59696	32.5638	69.3012	13.10.11	33.2	23.1	37.8	29.1	17.3941	17.3941	17.5398	17.5398	14.3187	13.3235	50.6065	0	0	4	2	22	22	0	0	2	2	32 = C(3)
9	김도현	CD1038	4413527	F	22	2	14.8.12	0.500376	0.500376	-2.21448	65.7528	3.04711	13.8782	21.12.24	-17.6345	-4.42868	73.8987	7.43948	7.02943	79.4498	14.8.12	19.2	38	26.3	19.7	-23.0831	-21.0062	-22.6767	-20.8256	-23.1771	-23.8727	65.8889	0	1	2	4	22	42	0	0	2	4	42 = D(4)
12	홍혁민	CD1125	4287269	M	20		12.3.7	7.12773	7.12773	10.6983	59.5101	42.4799	5.11969	16.3.22	41.2185	36.5451	52.2719	4.48011	19.7032	67.4995	12.3.7	32.6	30.8	15.3	20.8	12.7008	12.7008	4.58599	4.58599	-2.54174	-37.8939	67.1863	0	0	2	3	22	31	0	0	2	2
19	성기영	CD1297	3825934	M	24		12.1.17	9.23252	9.23252	2.49014	57.3588	28.3338	-0.508104	17.12.6	-18.1701	4.29779	61.5917	-18.2615	-11.7913	58.0598	12.1.17	22.7	46.8	31.4	20.5	-9.18761	-9.27663	-8.95325	-9.01171	-18.1858	-37.3455	61.209	0	0	2	3	22	32	0	1	2	3
20	박민성	CD1299	5190772	M	21		14.12.29	-8.83831	-8.83831	15.7703	57.1751	40.0821	35.2605	17.1.23	-4.55864	25.0514	73.618	-1.35669	19.0051	74.8355	14.12.29	15.3	32.3	28.1	13.6	16.0486	15.9231	14.7278	14.4938	23.5661	-25.5883	47.5173	0	1	4	1	22	12	0	1	2	1
21	이승연	CD1320	5900482	F	28		11.2.14	-2.70502	-2.70502	19.1224	62.2199	38.9404	24.8806	18.12.10	0.94916	9.90969	74.1173	29.4051	6.44128	61.737	11.2.14	23.2	32.2	17.6	11.8	3.62103	8.3783	4.81136	7.74696	7.51638	-31.1934	51.3787	0	1	2	1	22	12	0	1	2	1
22	김덕영	CD1329	5598228	M	19		11.3.23	4.32131	4.32131	0.720679	67.2378	6.34734	10.2038	21.10.6	-26.0195	0.543146	72.1888	-3.76883	1.25842	77.7838	12.3.14	21.4	40.8	-6.8	32.3	-9.62213	-9.62213	-9.40765	-9.40765	-13.729	-15.755	77.6559	0	0	2	4	22	22	0	0	2	2
31	이수연	CD1382	4302055	F	18	2	11.10.14	6.27987	6.27987	-3.0742	64.216	16.6356	-4.20137	19.1.2	15.895	12.2341	68.2267	17.4193	18.1005	61.5612	11.10.14	34.8	44.5	13.8	13.4	0.444724	0.444724	1.36013	1.36013	-4.91974	-15.2755	62.9327	0	0	2	3	22	32	0	0	2	3
34	남지민	CD1388	5081595	M	19		11.11.11	-10.5401	-10.5401	5.7404	63.612	-5.44889	1.89615	15.11.24	5.24763	6.37037	66.414	9.11142	11.5272	70.5917	11.11.11	31.3	12.5	28.8	22.5	19.7235	19.7235	15.656	15.656	26.1961	21.1049	72.3895	0	0	2	2	22	22	0	0	2	2
36	김민성	CD1414	7452339	M	21		12.4.16	6.11684	6.11684	25.8615	74.9503	44.507	21.2291	16.2.17	29.8022	57.5138	58.472	60.2806	42.1551	45.4152	12.4.16	47.5	51.9	40.6	34.1	10.8137	10.8137	-0.234725	-6.39054	-6.35156	-50.8975	58.2992	0	0	2	3	22	31	0	0	2	2
37	윤세은	CD1418	5336117	F	20		16.4.21	9.29082	9.29082	33.756	55.182	24.5258	35.9295	19.1.16	-4.97934	36.8659	80.2119	12.5678	33.7135	70.0381	16.3.16	57.2	56.2	47.7	35.5	17.926	18.454	14.1244	14.1244	4.83362	-10.4014	63.1199	0	0	2	3	22	32	0	0	2	3
40	홍민제	CD1427	5279005	M	20		12.8.8	-11.8587	-11.8587	23.3008	59.7149	19.7389	13.1807	19.9.18	37.8915	2.49021	53.8438	19.06	7.7239	66.7109	12.8.8	40.3	33.2	9.2	12.9	4.47861	4.41685	4.96305	4.70296	16.8218	-15.0359	62.8089	0	0	2	1	22	32	0	1	2	3
49	최지우	CD1488	4333994	M	20		13.9.24	7.8529	7.8529	41.8725	59.0568	-3.76151	23.1861	17.1.5	-4.0978	27.6485	65.7081	14.1664	29.767	64.2646	13.9.24	44	43.9	30.2	24.8	15.249	15.249	13.6429	13.6345	5.78998	17.396	68.2894	0	0	4	2	22	22	0	0	2	2
52	김태호	CD1502	5136417	M	20		13.11.20	-25.5992	-25.5992	-1.15059	62.2823	-23.9075	12.7292	15.12.09	-17.7275	-4.74337	66.3001	-11.2021	3.51496	68.5491	13.11.20	2.9	32.5	43.1	28.2	-16.1508	-14.2709	-14.0355	-14.0355	11.5637	9.87198	61.488	0	0	2	2	22	22	0	0	2	2
55	박진솔	CD1514	7391733	M	17	1	14.2.17	-1.50768	-1.50768	1.1245	78.2659	16.6674	5.20567	21.2.22	15.6757	-10.4549	64.4619	17.4898	-11.9604	64.3595	14.2.17	34	35.6	45	44.1	5.59421	5.59421	0.256822	-0.152032	1.7645	-16.8194	77.8033	0	0	2	3	22	31	0	0	2	2
56	나은서	CD1523	3989236	F	22	2	14.4.14	2.69083	2.69083	14.7759	63.9386	16.7567	20.8015	16.8.2	-4.05308	16.4794	77.9924	5.36108	23.6758	73.5738	14.4.14	32.3	19.1	40.8	37.4	1.1611	1.24915	5.3032	5.3032	2.61237	-11.4535	53.732	0	0	2	3	22	32	0	0	2	3
64	류보경	CD1540	5438838	F	18		14.9.16	5.04623	5.04623	4.27406	68.0915	14.66	18.7964	19.8.16	0.0885212	361.1	69.7925	38.2243	-12.6371	71.3187	14.9.16	28.4	30.8	12.1	18.7	12.6834	13.0663	13.6611	13.6611	8.61488	-0.998887	68.8524	0	0	2	3	22	32	0	1	2	3
70	장태환	CD1570	4212224	M	20	3	15.2.6	7.07279	7.07279	36.5845	70.6833	-4.24844	17.9196	21.10.8	-14.9764	20.3146	60.3984	-11.3631	26.1962	66.9526	15.2.6	42.5	34.8	15.7	20.2	9.97443	9.97443	10.2326	10.2326	3.15981	14.481	71.3471	0	0	2	2	22	22	0	0	2	2
72	김지원	CD1575	5538987	F	15.1	2	15.3.17	7.32575	7.32575	18.4766	69.8039	45.5822	9.38709	20.4.27	16.9758	14.1239	59.297	-0.546532	18.2097	65.6951	15.3.17	33.5	35.3	16	8.2	5.45726	4.58523	4.21981	4.05679	-3.10594	-41.5254	52.0225	0	0	2	3	22	32	0	1	2	3
75	장성제	CD1584	5622425	M	18	2	15.5.11	0.210152	0.210152	22.0242	75.1726	12.5891	23.2261	18.3.28	0.995573	16.312	78.1922	-1.13146	17.9006	72.8624	15.5.11	13.3	39.2	21	18.8	8.37924	8.37924	-12.8434	-12.8434	-13.0536	-25.4325	59.5678	0	0	2	3	22	31	0	0	2	2
85	공현정	CD1632	5422599	F	15.9	3	16.3.16	-16.0645	-16.0645	17.9746	63.9008	-18.4538	20.0193	19.12.04	-13.9111	14.1244	72.8916	-15.014	22.4227	73.6349	16.3.16	41.5	24.3	22.3	25.3	23.3251	23.3251	21.5198	21.5198	37.5843	39.9736	62.1599	0	0	2	2	22	22	0	0	2	2
93	신지항	CD1666	5030851	M	18	2	16.10.28	-5.24698	-5.24698	27.1401	57.7865	-3.03647	20.1612	21.1.5	-11.6272	15.7612	82.3679	11.0259	25.5881	70.6533	18.10.26	45.9	30.4	38.2	34	8.19874	8.19874	7.43372	7.34992	12.6807	10.3864	62.3655	0	0	4	2	22	22	0	0	2	2
96	구예린	CD1678	5628433	F	16		17.2.7	9.51369	9.51369	6.23398	68.7871	21.3193	19.5464	19.10.30	2.58045	17.6004	79.6074	-14.9747	10.5519	75.7551	17.3.7	39.3	54.4	16.7	14.6	15.2722	15.2722	15.9967	15.9967	6.48298	-5.32263	59.4958	0	1	2	1	22	12	0	1	2	1
99	이주언	CD1700	5177568	M	19	2	17.9.7	-15.3173	-15.3173	14.396	49.45	20.4503	6.48513	22.7.26	-2.1452	22.6045	66.5373	10.8624	18.1039	68.3307	17.9.7	43.7	32.7	28.9	4.3	7.18563	7.18563	3.98636	3.98636	19.3037	-16.4639	50.7492	0	0	2	3	22	32	0	0	2	3
103	이율	CD1727	5948564	F	15.2	3	18.2.1	-32.3253	-32.3253	-2.17149	57.8046	-4.57108	8.92745	19.12.18	-38.5681	-1.03188	51.5535	-21.8802	-0.883725	55.2083	18.2.1	40.9	52.4	32.1	30.9	3.82183	4.99715	-0.268314	2.03466	32.057	6.60574	67.8463	0	0	2	2	22	22	0	0	2	2
104	엄태원	CD1729	5987280	M	13.9	2	18.2.12	8.5093	8.5093	35.3387	56.6161	8.05351	23.1069	22.9.5	-28.0373	5.00079	70.5351	-25.2469	-1.95831	73.4409	18.2.12	38.2	35.3	37.7	29.7	-5.3495	-6.52504	-3.93484	-6.24364	-12.4441	-14.2971	82.0683	0	0	2	4	22	22	0	1	2	2
111	공민수	CD1758	7733983	M	14		18.12.5	0.859493	0.859493	5.24009	68.3739	7.38908	0.977048	24.8.30	11.815	15.813	72.2658	23.52	27.6923	68.1743	18.12.5	30.5	29.4	7.6	6.7	12.6182	12.6182	11.9772	11.9772	11.1177	4.58808	66.1605	0	0	2	2	22	22	0	0	2	2
118	백연서	CD1791	7644042	F	11		19.9.2	3.11923	3.11923	5.32483	65.1205	24.2326	14.465	23.3.17	-6.34625	-15.2803	56.6554	4.09392	-4.74595	61.082	19.9.3	44.4	50.5	24.5	15.1	6.27682	5.81826	7.61147	6.73688	4.49224	-17.4957	64.1752	0	0	2	3	22	32	0	1	2	3
125	김영조	CD1866	7905665	F	12.7	2	21.3.9	0.637219	0.637219	14.0025	66.5842	2.34584	8.71676	23.5.30	-2.94735	6.33373	55.6228	-7.72355	22.2561	55.112	21.3.9	45.9	20.3	1.2	3.5	-0.209225	-0.209225	-0.04579	-0.04579	-0.683009	-2.39163	71.7786	0	0	2	2	22	22	0	0	2	2
128	김소윤	CD1914	8061529	F	9.7	2	21.15.15	5.85088	5.85088	0.538373	69.787	13.0976	26.4529	24.6.26	4.24189	8.00686	82.7895	14.0004	20.0273	75.6218	21.12.15	26.9	38.2	11.1	4.1	29.6792	29.6792	28.5594	28.5594	22.7085	15.4618	60.585	0	1	2	1	22	12	0	0	2	1
13	김동빈	CD1146	4387590	M	22		16.7.28	-35.2489	-35.2489	20.6655	57.9035	-27.7133	5.47284	18.6.21	-11.934	5.29889	68.0149	-14.4272	14.3727	72.676	16.7.28	25.8	33.4	40.3	44.6	4.38441	4.38441	10.6448	10.6448	45.8937	38.3581	59.3688	0	0	2	2	21	21	0	0	3	3
14	김예송	CD1148	5468151	F	22		16.7.1	7.33876	7.33876	11.9988	67.0836	24.5959	15.096	20.1.3	9.494	14.2655	73.241	12.8797	19.0453	72.8917	16.7.1	34.9	42.9	34.8	22.8	7.75121	8.80012	18.2417	18.3999	10.9029	-6.19601	64.7038	0	0	2	3	21	32	0	0	3	3
15	김민서	CD1152	4347409	M	22		16.5.25	1.98046	1.98046	6.72392	60.5998	22.0134	24.1425	19.8.14	7.37898	7.36029	61.7165	14.2172	14.5655	60.391	16.5.25	28.7	47.7	42.9	25.3	1.2909	3.60572	6.34914	7.09017	4.36868	-14.9232	55.4151	0	0	2	3	21	32	0	0	3	3
24	김영호	CD1335	5404254	M	28		11.4.19	-11.9308	-11.9308	8.96558	65.9618	0.0810734	21.4762	14.12.5	-5.86053	12.2833	71.1515	-15.2578	8.90892	71.0366	11.4.20	30	30	30.9	18.7	-11.5171	-9.93027	-2.89686	-4.84734	9.03394	-4.92841	59.8564	0	1	2	4	21	41	0	0	3	1
28	양희연	CD1363	5903216	F	20		17.1.9	2.67914	2.67914	18.9647	74.0697	27.483	16.1073	22.4.7	-6.03285	7.35208	63.6066	1.72605	7.7524	60.6759	17.1.9	41.4	45.4	36.7	42.8	6.8332	7.08652	12.0919	12.0919	9.41277	-15.3911	74.3907	0	0	2	3	21	32	0	1	3	3
53	김예준	CD1507	3915641	M	27		14.1.6	0.387251	0.387251	18.2234	78.3215	4.25338	18.0841	16.4.4	2.90321	15.3536	83.8721	-0.605426	13.3615	79.144	14.1.6	43.4	36	33.5	44.4	12.7372	12.8097	28.9856	28.9856	28.5983	24.7322	71.8499	0	1	2	4	21	41	1	1	3	1
101	김진호	CD1720	7479946	M	15		17.12.14	2.4587	2.4587	19.8811	84.59	21.2572	18.4512	23.1.31	9.47341	0.303168	80.9344	-5.13974	-0.0469858	91.745	17.12.14	47	42.3	43.3	30.1	8.91339	9.99531	16.4763	16.4763	14.0176	-4.78089	68.0882	0	0	2	3	21	32	1	1	3	3
116	한시연	CD1785	5599840	F	18		19.7.3	-2.74402	-2.74402	11.7913	68.8068	-14.1039	19.3461	22.5.10	28.9581	-1.84171	54.2162	-22.528	6.61338	60.1374	19.7.3	52.6	65.5	33.7	37.4	-7.67275	-2.52499	3.00241	3.59424	5.74643	17.6981	64.5351	0	1	2	4	21	41	0	0	3	1
119	황태영	CD1796	5840562	M	14		19.10.2	-3.51998	-3.51998	28.0673	77.8708	16.539	26.4118	22.10.21	-15.9163	5.67956	68.5617	25.2115	-5.17158	51.8148	19.10.2	40	44.8	41	18.4	11.6933	12.2423	16.7954	16.7954	20.3154	0.256423	55.113	0	1	2	1	21	12	1	1	3	1
1	김민지	CD0341	3550381	F	26	2	14.5.23	27.6206	27.6206	29.8678	59.3016	49.8306	43.7463	16.12.30	12.9223	15.5946	57.5284	4.24856	25.2544	62.3733	14.5.23	38.1	32.1	37.4	36.6	12.359	12.359	20.0232	20.0651	-7.59737	-29.7655	51.5463	1	1	1	1	12	12	1	1	1	1	11 = D(4)
11	김민영	CD1054	5034576	F	23		13.8.23	17.6075	17.6075	19.6498	68.8756	18.4666	16.9475	15.7.31	5.24485	3.6146	77.7812	15.1663	3.4044	69.2844	13.8.23	37	24	15	14	-4.42682	2.49537	-2.56848	3.25794	-20.176	-15.2087	67.8266	1	0	1	3	12	32	1	1	1	3
16	김동현	CD1185	5134616	M	21		17.11.28	23.1854	23.1854	37.4938	51.3694	23.6613	31.2375	19.8.26	20.632	9.41428	64.7413	24.716	3.02268	66.9695	17.11.28	35.6	26.8	42.1	43.5	28.7588	30.151	25.3136	25.4135	2.1282	1.75224	63.7146	1	0	1	1	12	32	1	1	1	3
32	이동민	CD1386	7387091	M	25		11.11.4	15.2618	15.2618	23.7006	69.7435	11.9051	21.8366	15.7.24	5.84754	15.4992	78.9493	4.50055	6.42355	79.6679	11.11.4	33.7	37.3	31	35.1	5.45003	9.44849	14.5717	10.9837	-0.690096	-0.921381	69.9495	1	1	1	1	12	12	0	0	1	1
38	정기찬	CD1420	5486869	M	18		12.6.11	36.4578	36.4578	31.1858	46.7811	47.2005	34.1202	15.1.12	3.16901	5.44189	70.3907	-1.66375	5.50478	81.8913	12.6.19	22.9	38.3	12.4	16.8	10.6766	10.6766	7.95191	5.91458	-28.5059	-41.2859	46.148	1	1	1	1	12	12	1	1	1	1
42	김상오	CD1448	5290081	M	18		12.11.26	31.8749	31.8749	29.856	50.5329	39.1444	24.9828	15.2.25	15.2659	40.1112	56.6279	18.1405	20.2699	64.2758	12.11.26	38	35.5	30.7	23	21.4382	21.4382	19.7383	19.7383	-12.1366	-19.4061	56.4778	1	1	3	1	12	12	0	1	1	1
47	정희성	CD1467	5424567	M	21		13.5.29	19.8306	19.8306	17.6783	54.3139	32.5577	33.9372	16.9.21	11.8356	-0.912157	47.4004	-3.33886	5.73137	46.541	13.5.29	34.4	42.4	30.8	33.8	-13.1123	-15.2329	-12.0897	-15.1288	-31.9203	-47.6865	48.278	1	1	1	1	12	12	1	1	1	1
50	신화랑	CD1491	5420986	M	18		13.10.11	64.9535	64.9535	40.4706	42.9755	68.7892	21.0268	16.9.19	12.0776	-6.10584	68.1464	28.2979	4.89341	62.5218	13.10.11	41.3	37.4	15.9	14.6	-5.81618	-4.86976	-1.29709	-4.06727	-66.2506	-72.8565	44.8579	1	0	1	3	12	32	1	1	1	3
54	정예담	CD1510	5646087	F	18		14.2.3	30.2277	30.2277	31.4967	54.7003	43.2582	35.6339	22.10.7	10.1085	6.69476	72.6644	-22.2928	-3.22982	54.8908	14.2.3	17.9	30.7	7.3	15.5	14.0565	14.0565	14.6955	14.6955	-15.5322	-28.5627	46.8521	1	1	1	1	12	12	1	1	1	1
57	조현강	CD1528	5122423	M	21	3	14.6.13	16.6879	16.6879	7.42968	64.5999	24.2251	19.4111	16.3.23	-15.9606	0.981522	71.2021	-12.3286	-2.27624	69.0206	14.6.13	25.2	31	18.6	39.4	-4.06089	4.96684	13.1721	21.2816	-3.51583	-2.94354	58.832	1	1	1	1	12	12	1	1	1	1
58	이남훈	CD1530	5447186	M	19		14.6.20	13.4187	13.4187	19.3835	73.5396	20.87	19.8684	22.6.13	10.7399	2.44519	79.3228	2.02602	3.56424	75.114	14.6.20	31.5	29.8	21.7	28.1	5.0153	5.0153	9.37322	8.64267	-4.04548	-12.2273	64.0657	1	1	1	1	12	12	1	1	1	1
61	고영솔	CD1535	5183099	F	20		14.8.25	10.7103	10.7103	52.8052	61.1786	6.99059	54.6757	19.8.13	8.18058	47.2154	76.5252	-7.94886	39.3333	82.0717	14.8.25	48.9	36.5	35.5	35.2	21.8663	22.8469	25.3283	25.3283	14.618	18.3377	65.3785	1	1	3	2	12	42	0	0	1	4
68	최재혁	CD1564	7939665	M	23		15.1.28	22.4041	22.4041	44.6242	47.961	36.5025	29.368	17.2.10	8.75693	5.72765	69.3387	-10.1225	14.2833	62.3238	15.1.28	33.8	33.5	32.3	28.2	31.9174	32.4	35.6651	35.8651	13.261	-0.63737	43.5432	1	1	1	1	12	12	1	1	1	1
77	박서연	CD1590	8014518	F	20		15.7.15	22.9928	22.9928	32.1102	59.7439	34.2518	31.0939	17.11.29	16.86	27.5522	64.2233	32.6099	41.5443	59.2133	15.7.14	38.8	46.8	12.7	13.6	23.2489	20.2669	23.4153	18.6937	0.42248	-15.5581	49.6206	1	1	1	1	12	12	0	0	1	1
79	임채현	CD1606	5318775	M	18		15.10.20	34.0916	34.0916	45.3772	46.7022	31.956	35.6191	18.8.9	3.97454	33.0256	65.9891	14.5345	20.1329	66.4535	15.10.12	41.4	40.9	17.8	18.8	29.8871	29.8871	29.5222	29.5222	-4.56945	-2.43385	50.7039	1	1	3	1	12	12	0	1	1	1
80	서영채	CD1608	5849600	F	18	2	15.10.28	10.168	10.168	15.6564	69.7337	16.3899	18.6466	20.7.1	21.7645	23.8882	61.6194	17.1802	22.7337	65.2861	15.10.28	42.1	43	11.8	20.7	17.834	17.834	17.8062	17.8062	7.63821	1.41631	69.8205	1	1	3	1	12	12	0	0	1	1
82	이재원	CD1623	5805142	M	14.5	2	16.1.13	21.9653	21.9653	30.6452	61.5808	18.3795	29.8354	22.7.14	-13.5025	-0.360897	68.9666	-12.2755	-5.10409	58.7046	17.7.14	57.9	46.4	24	19.2	13.1061	13.1061	14.217	14.217	-7.74832	-4.16252	61.7707	1	1	1	1	12	12	1	1	1	1
83	이규용	CD1628	5552218	M	16	1	16.3.3	29.4891	29.4891	12.6098	54.3548	33.292	17.7755	20.8.6	3.61016	11.5739	83.6634	11.358	5.21058	85.2907	16.3.3	43.6	47.6	17.3	17.4	-14.5806	-9.53798	-15.1046	-7.34517	-44.5937	-40.6372	56.4264	1	1	1	1	12	12	1	1	1	1
86	강지민	CD1636	5871680	F	16	2	16.5.10	21.4097	21.4097	22.8965	67.5224	13.7856	17.1721	21.3.19	12.8749	-14.1162	67.0038	12.2775	-2.10482	72.6732	16.5.10	42.4	51.7	6.3	15.3	11.3466	11.3466	12.0416	12.0416	-9.36812	-1.74402	52.3199	1	1	1	1	12	12	1	1	1	1
88	김회석	CD1644	8060732	M	42		16.6.28	21.0857	21.0857	20.119	55.0046	8.28033	4.25161	19.5.2	6.24652	37.458	59.6475	11.4363	10.6311	59.9396	16.6.28	36.2	15.8	20.6	23.5	-3.79105	2.46598	-0.559931	0.386297	-21.6456	-7.89403	55.4492	1	0	3	2	12	22	0	0	1	2
91	백승원	CD1653	4610823	M	20		16.8.19	31.8579	31.8579	10.0387	63.6353	37.7638	13.6897	19.1.9	3.66845	11.8561	84.5224	11.2807	21.1692	80.2462	16.8.19	47.9	41.5	15.4	17.7	12.3922	12.3922	11.7274	11.7274	-20.1305	-26.0364	55.6897	1	0	1	3	12	32	1	1	1	3
94	송원준	CD1670	7409296	M	14.2	2	16.11.28	44.8958	44.8958	13.7646	46.856	41.9074	10.7481	19.1.3	-36.6928	-6.59702	57.8006	-17.9674	-10.8211	57.0868	16.11.23	51.8	61.3	21.1	16.1	-10.0864	-9.59384	-11.1196	-10.9958	-56.0154	-52.9032	43.781	1	1	1	1	12	12	1	1	1	1
95	이혜원	CD1674	8358758	F	15.11	1	17.1.2	28.5196	28.5196	27.0378	46.799	30.9743	9.79942	23.4.13	-0.476023	3.61773	79.1565	10.5531	14.2288	79.6054	17.1.2	46.4	34.4	18.4	10.9	22.7087	21.3475	21.0623	19.6825	-7.45734	-11.2918	54.1194	1	1	1	1	12	12	1	1	1	1
98	진승현	CD1689	5289408	M	16	2	17.5.15	10.5447	10.5447	25.0462	64.3511	14.7023	20.0438	22.5.9	26.7505	5.77118	60.2103	3.59994	5.66669	75.9634	17.5.15	48.3	48.9	11.8	12.1	5.46609	5.45296	5.55558	5.52425	-4.98912	-9.17805	68.8099	1	1	1	1	12	12	0	0	1	1
112	장태양	CD1772	8628217	M	11		19.4.12	17.5034	17.5034	33.5381	56.6637	40.1634	41.9584	23.1.10	25.8827	5.39625	71.3866	39.9125	-4.00443	60.3208	19.4.12	45.6	44.4	13.8	7.6	28.6062	28.6062	26.4658	26.4658	8.96244	-13.6976	49.4405	1	1	1	1	12	12	1	1	1	1
114	김이든	CD1777	7728326	F	13	2	19.5.10	35.2425	35.2425	36.7945	51.6653	4.1798	37.161	22.8.3	6.29108	15.5805	75.2347	-4.07811	10.3199	73.8046	19.5.10	51.1	53	16	13.7	11.3586	11.3586	41.3	41.53	6.0575	37.3502	53.1057	1	1	1	4	12	41	1	1	1	1
29	천준호	CD1371	4173536	M	21		11.9.2	14.1944	14.1944	18.2425	75.5754	7.52058	20.3377	15.6.11	1.01579	1.91113	80.5966	4.17397	3.42726	73.0918	11.8.22	51.5	46.4	27.7	23.9	9.25796	9.25789	3.03923	3.0414	-11.1552	-4.47918	71.2635	1	1	1	4	11	42	0	0	4	4
43	명다운	CD1450	4080560	F	21	1	12.12.4	22.8317	22.8317	34.1708	63.282	22.8894	30.0363	16.1.15	-17.9006	21.1706	81.7159	-8.19806	15.4375	85.7546	12.12.4	43.3	43.6	29.3	15.4	20.1509	16.4294	7.09281	13.7933	-15.7389	-9.09607	62.4093	1	1	3	1	11	12	0	0	4	1
84	이시은	CD1629	5552217	F	16	2	16.3.3	30.9211	30.9211	26.717	55.622	30.7519	23.8064	20.8.6	3.08681	-0.124759	83.0635	2.42868	9.79104	84.4745	16.3.3	52.6	46.5	37.3	21.3	17.0078	17.0078	5.38601	5.38601	-25.5351	-25.3659	53.0904	1	1	1	1	11	11	0	0	4	4
																																	Femoral anteversion : 성인 0-15 영유아 <30

## Sheet: Hip rot max(noti)
								1	1	2	4	2	4			3			4	5						5	6	7	8		9	10	11	12	13	14	15	16
							Pre - GAIT							Post - GAIT							CT									derotational OP
	name	Gait number	patient no	sex	age	GMFCS	Gait data	foot progress Rt	hip rot Rt	GDI Rt	foot progress Lt	hip rot Lt	GDI Lt	Gait data	foot progress Rt	hip rot Rt	GDI Rt	foot progress Lt	hip rot Lt	GDI Lt	CT data	CT-Rt FA	CT-Lt FA	CT-Rt TT	CT-Lt TT	hip_IR_max_original_r	hip_IR_max_original_l	hip_IR_max_deformed_r	hip_IR_max_deformed_l	op data	Rt femur op	Lt femur op	group Rt	group Lt	new group rt	new group lt	response Rt	response Lt			new group Rt	new group Lt
1	김민지	CD0341	3550381	F	26	2	14.5.23	27.6206	27.6206	29.8678	59.3016	49.8306	43.7463	16.12.30	12.9223	15.5946	57.5284	4.24856	25.2544	62.3733	14.5.23	38.1	32.1	37.4	36.6	12.359	12.359	20.0232	20.0651	51.5463	1	1	1	1	12	12	1	1	1	1	1	1	11 = D(4)
2	김지강	CD0681	4289369	F	26	2	13.11.25	18.5127	18.5127	18.6326	63.3243	25.6862	20.915	15.7.21	7.39327	20.0958	68.1296	10.1653	23.0869	71.1962	13.11.25	39.3	40.2	34	33.1	-12.417	-15.6474	-10.1557	-15.1856	63.3856	0	0	3	3	32	32	0	0	3	3	3	3	12 = A(1)
3	백지웅	CD0762	4125539	M	23		13.8.22	24.1589	24.1589	22.639	68.0963	13.7949	23.2942	15.2.12	-2.56116	19.6831	82.5926	-4.49994	26.0345	77.9048	13.8.22	46.4	35.4	30.8	27.4	15.6619	17.7433	21.5032	21.5188	69.1152	0	0	3	3	32	32	0	0	3	3	3	3	21 = C(3)
4	홍보현	CD0783	4399251	F	23		12.12.17	-40.3311	-40.3311	-1.07332	42.4609	-21.6074	-11.3939	18.1.31	-23.9231	-3.02887	61.7777	-31.5073	-19.2195	55.462	12.12.17	34.3	-8.4	44.8	30.8	4.48453	4.48453	0.622152	-0.0511753	45.4678	0	0	2	2	22	22	0	0	2	2	2	2	22 = B(2)
5	채지혜	CD0824	4611821	F	24		14.4.16	-9.03205	-9.03205	-7.87676	65.9436	-25.4757	-9.87845	16.12.16	17.8112	7.89386	60.3206	0.440336	-3.48825	61.639	14.4.16	28.1	31.7	27.8	35.4	-9.11268	-9.11268	-21.9123	-21.5426	61.8782	0	0	2	2	22	22	0	0	2	2	2	2	31 = B(2)
7	한성범	CD0858	5093465	M	24		13.11.27	3.2211	3.2211	33.1472	53.3343	4.21627	23.9896	14.12.24	-6.53919	14.3783	70.4335	-2.59696	32.5638	69.3012	13.10.11	33.2	23.1	37.8	29.1	17.3941	17.3941	17.5398	17.5398	50.6065	1	0	4	2	42	22	0	0	4	2	4	2	32 = C(3)
8	박규남	CD0921	4126841	M	24		12.7.18	11.3531	11.3531	3.15252	47.9454	18.2399	0.584886	18.1.23	-23.1361	23.8353	59.2157	11.447	-0.0905545	63.7963	12.7.18	38	24.5	39.9	40.5	-2.28318	-1.88267	-3.65993	-4.501	48.4855	0	0	3	3	32	32	0	1	3	3	3	3	41 = A(1)
9	김도현	CD1038	4413527	F	22	2	14.8.12	0.500376	0.500376	-2.21448	65.7528	3.04711	13.8782	21.12.24	-17.6345	-4.42868	73.8987	7.43948	7.02943	79.4498	14.8.12	19.2	38	26.3	19.7	-23.0831	-21.0062	-22.6767	-20.8256	65.8889	0	1	2	4	22	42	0	0	2	4	2	4	42 = D(4)
10	추민준	CD1039	4060988	M	22		15.11.27	21.2967	21.2967	3.49926	70.5067	40.8584	12.9381	20.1.13	10.645	-8.54472	68.3355	5.2669	1.62321	72.3042	16.10.6	11.6	54.5	17.1	21.7	5.11167	5.93321	9.19692	9.19692	60.7067	0	0	3	3	32	32	1	1	3	3	3	3
11	김민영	CD1054	5034576	F	23		13.8.23	17.6075	17.6075	19.6498	68.8756	18.4666	16.9475	15.7.31	5.24485	3.6146	77.7812	15.1663	3.4044	69.2844	13.8.23	37	24	15	14	-4.42682	2.49537	-2.56848	3.25794	67.8266	1	0	1	3	12	32	1	1	1	3	1	3
12	홍혁민	CD1125	4287269	M	20		12.3.7	7.12773	7.12773	10.6983	59.5101	42.4799	5.11969	16.3.22	41.2185	36.5451	52.2719	4.48011	19.7032	67.4995	12.3.7	32.6	30.8	15.3	20.8	12.7008	12.7008	4.58599	4.58599	67.1863	0	0	2	3	22	31	0	0	2	2	2	2
13	김동빈	CD1146	4387590	M	22		16.7.28	-35.2489	-35.2489	20.6655	57.9035	-27.7133	5.47284	18.6.21	-11.934	5.29889	68.0149	-14.4272	14.3727	72.676	16.7.28	25.8	33.4	40.3	44.6	4.38441	4.38441	10.6448	10.6448	59.3688	0	0	2	2	21	21	0	0	3	3	3	3
14	김예송	CD1148	5468151	F	22		16.7.1	7.33876	7.33876	11.9988	67.0836	24.5959	15.096	20.1.3	9.494	14.2655	73.241	12.8797	19.0453	72.8917	16.7.1	34.9	42.9	34.8	22.8	7.75121	8.80012	18.2417	18.3999	64.7038	0	0	2	3	21	32	0	0	3	3	3	3
15	김민서	CD1152	4347409	M	22		16.5.25	1.98046	1.98046	6.72392	60.5998	22.0134	24.1425	19.8.14	7.37898	7.36029	61.7165	14.2172	14.5655	60.391	16.5.25	28.7	47.7	42.9	25.3	1.2909	3.60572	6.34914	7.09017	55.4151	0	0	2	3	21	32	0	0	3	3	3	3
16	김동현	CD1185	5134616	M	21		17.11.28	23.1854	23.1854	37.4938	51.3694	23.6613	31.2375	19.8.26	20.632	9.41428	64.7413	24.716	3.02268	66.9695	17.11.28	35.6	26.8	42.1	43.5	28.7588	30.151	25.3136	25.4135	63.7146	1	1	1	1	12	12	1	1	1	1	1	1
18	정재영	CD1295	5587698	M	20		19.1.30	20.7276	20.7276	26.5069	49.0852	30.9118	46.1914	22.7.27	19.231	13.7957	49.7772	30.3607	6.41469	49.8648	19.1.30	24	39.8	45.8	45.5	-6.30159	-4.91807	-11.0747	-10.9406	45.2831	1	1	1	1	12	11	0	0	1	4	1	4
19	성기영	CD1297	3825934	M	24		12.1.17	9.23252	9.23252	2.49014	57.3588	28.3338	-0.508104	17.12.6	-18.1701	4.29779	61.5917	-18.2615	-11.7913	58.0598	12.1.17	22.7	46.8	31.4	20.5	-9.18761	-9.27663	-8.95325	-9.01171	61.209	0	0	2	3	22	32	0	1	2	3	2	3
20	박민성	CD1299	5190772	M	21		14.12.29	-8.83831	-8.83831	15.7703	57.1751	40.0821	35.2605	17.1.23	-4.55864	25.0514	73.618	-1.35669	19.0051	74.8355	14.12.29	15.3	32.3	28.1	13.6	16.0486	15.9231	14.7278	14.4938	47.5173	1	1	4	1	42	12	0	1	4	1	4	1
21	이승연	CD1320	5900482	F	28		11.2.14	-2.70502	-2.70502	19.1224	62.2199	38.9404	24.8806	18.12.10	0.94916	9.90969	74.1173	29.4051	6.44128	61.737	11.2.14	23.2	32.2	17.6	11.8	3.62103	8.3783	4.81136	7.74696	51.3787	0	1	2	1	22	12	0	1	2	1	2	1
22	김덕영	CD1329	5598228	M	19		11.3.23	4.32131	4.32131	0.720679	67.2378	6.34734	10.2038	21.10.6	-26.0195	0.543146	72.1888	-3.76883	1.25842	77.7838	12.3.14	21.4	40.8	-6.8	32.3	-9.62213	-9.62213	-9.40765	-9.40765	77.6559	0	1	2	4	22	42	0	0	2	4	2	4
23	남기은	CD1332	5340801	M	19		13.06.12	11.4164	11.4164	-0.230649	61.6262	19.6544	9.33619	15.8.10	24.6954	23.7036	68.189	8.59296	22.118	75.7362	13.6.12	35.5	39.1	31.9	37	6.64131	8.02424	1.08653	1.08653	61.3041	0	0	3	3	31	31	0	0	2	2	2	2
24	김영호	CD1335	5404254	M	28		11.4.19	-11.9308	-11.9308	8.96558	65.9618	0.0810734	21.4762	14.12.5	-5.86053	12.2833	71.1515	-15.2578	8.90892	71.0366	11.4.20	30	30	30.9	18.7	-11.5171	-9.93027	-2.89686	-4.84734	59.8564	0	1	2	4	21	0	0	0	3	1	3	0
25	손준혁	CD1344	5504953	M	19		11.5.19	10.2858	10.2858	16.0101	62.6299	22.7003	35.0727	18.3.21	-19.8645	-8.54991	60.6549	25.0524	0.82971	54.318	11.6.1	33.8	34.5	-13.7	48.3	-8.53399	-12.1893	-9.56892	-9.85869	51.011	0	0	3	3	32	32	1	1	3	3	3	3
26	배상목	CD1348	5925222	M	21		11.5.26	13.9602	13.9602	7.95672	77.4208	12.588	5.22712	14.6.24	0.889444	4.73998	81.8233	0.967104	1.75159	79.8964	11.5.26	21.4	35.3	17.4	17.1	11.395	11.395	14.0226	14.0226	75.8087	0	1	3	1	32	12	0	1	3	1	3	1
27	류현서	CD1355	5104367	M	19		11.6.13	15.9301	15.9301	28.5511	64.7566	0.262149	21.4898	18.12.12	-5.62499	13.0954	70.6912	19.1167	8.87615	66.6094	11.6.13	30.9	40.9	30	25.3	16.853	16.853	15.5155	15.5155	62.249	0	1	3	4	32	42	0	0	3	4	3	4
28	양희연	CD1363	5903216	F	20		17.1.9	2.67914	2.67914	18.9647	74.0697	27.483	16.1073	22.4.7	-6.03285	7.35208	63.6066	1.72605	7.7524	60.6759	17.1.9	41.4	45.4	36.7	42.8	6.8332	7.08652	12.0919	12.0919	74.3907	0	0	2	3	21	32	0	1	3	3	3	3
29	천준호	CD1371	4173536	M	21		11.9.2	14.1944	14.1944	18.2425	75.5754	7.52058	20.3377	15.6.11	1.01579	1.91113	80.5966	4.17397	3.42726	73.0918	11.8.22	51.5	46.4	27.7	23.9	9.25796	9.25789	3.03923	3.0414	71.2635	1	1	1	4	11	42	0	0	4	4	4	4
30	박소현	CD1379	5450523	F	19		11.9.23	16.0953	16.0953	3.64487	63.112	26.1523	4.30735	19.10.16	45.7119	3.66979	53.3882	45.1239	17.4106	47.0162	11.10.5	32.7	24	22.5	22	30.6958	30.6958	26.5211	26.3224	64.7247	0	0	3	3	32	32	1	0	3	3	3	3
31	이수연	CD1382	4302055	F	18	2	11.10.14	6.27987	6.27987	-3.0742	64.216	16.6356	-4.20137	19.1.2	15.895	12.2341	68.2267	17.4193	18.1005	61.5612	11.10.14	34.8	44.5	13.8	13.4	0.444724	0.444724	1.36013	1.36013	62.9327	0	0	2	3	22	32	0	0	2	3	2	3
32	이동민	CD1386	7387091	M	25		11.11.4	15.2618	15.2618	23.7006	69.7435	11.9051	21.8366	15.7.24	5.84754	15.4992	78.9493	4.50055	6.42355	79.6679	11.11.4	33.7	37.3	31	35.1	5.45003	9.44849	14.5717	10.9837	69.9495	1	1	1	1	12	12	0	0	1	1	1	1
33	안성진	CD1387	4266572	M	19	2	17.7.12	15.2117	15.2117	35.2982	56.3396	15.6657	10.7506	19.3.27	18.7562	31.7353	67.4102	9.17157	11.3338	71.3079	17.7.12	38.5	20.8	28.1	30.9	3.93646	6.7368	6.11732	8.35442	63.4589	0	0	3	3	32	32	0	0	3	3	3	3
34	남지민	CD1388	5081595	M	19		11.11.11	-10.5401	-10.5401	5.7404	63.612	-5.44889	1.89615	15.11.24	5.24763	6.37037	66.414	9.11142	11.5272	70.5917	11.11.11	31.3	12.5	28.8	22.5	19.7235	19.7235	15.656	15.656	72.3895	0	0	2	2	22	22	0	0	2	2	2	2
35	조윤서	CD1412	5088033	F	18	2	12.4.4	29.63	29.63	29.5393	55.5872	5.20331	21.8876	19.5.24	3.35466	15.1958	66.5793	-11.4653	19.6525	76.8751	12.4.4	52.1	34.3	30.8	28.8	15.6102	15.6102	13.6381	13.6381	84.5666	0	0	3	2	32	22	1	0	3	2	3	2
36	김민성	CD1414	7452339	M	21		12.4.16	6.11684	6.11684	25.8615	74.9503	44.507	21.2291	16.2.17	29.8022	57.5138	58.472	60.2806	42.1551	45.4152	12.4.16	47.5	51.9	40.6	34.1	10.8137	10.8137	-0.234725	-6.39054	58.2992	0	0	2	3	22	31	0	0	2	2	2	2
37	윤세은	CD1418	5336117	F	20		16.4.21	9.29082	9.29082	33.756	55.182	24.5258	35.9295	19.1.16	-4.97934	36.8659	80.2119	12.5678	33.7135	70.0381	16.3.16	57.2	56.2	47.7	35.5	17.926	18.454	14.1244	14.1244	63.1199	0	0	2	3	22	32	0	0	2	3	2	3
38	정기찬	CD1420	5486869	M	18		12.6.11	36.4578	36.4578	31.1858	46.7811	47.2005	34.1202	15.1.12	3.16901	5.44189	70.3907	-1.66375	5.50478	81.8913	12.6.19	22.9	38.3	12.4	16.8	10.6766	10.6766	7.95191	5.91458	46.148	1	1	1	1	12	12	1	1	1	1	1	1
39	강더희	CD1423	5135440	F	22		12.6.20	14.1691	14.1691	1.49808	74.6931	20.8893	6.53663	18.10.30	-4.41206	-0.0938852	75.3861	3.15951	7.12989	76.8755	12.6.20	19.3	39.4	21.7	23.7	16.9023	16.9023	17.7173	17.7173	72.1747	0	1	3	1	32	12	1	1	3	1	3	1
40	홍민제	CD1427	5279005	M	20		12.8.8	-11.8587	-11.8587	23.3008	59.7149	19.7389	13.1807	19.9.18	37.8915	2.49021	53.8438	19.06	7.7239	66.7109	12.8.8	40.3	33.2	9.2	12.9	4.47861	4.41685	4.96305	4.70296	62.8089	0	1	2	1	22	12	0	1	2	1	2	1
41	이유림	CD1440	7551254	F	17		12.11.5	31.6204	31.6204	34.0096	48.9635	11.4156	10.9569	18.7.9	19.0917	26.9319	50.1412	17.5149	38.3853	57.3833	12.11.5	38.2	28	40.4	30.1	18.9835	20.6817	12.7414	13.5835	78.5375	0	0	3	3	32	32	0	0	3	3	3	3
42	김상오	CD1448	5290081	M	18		12.11.26	31.8749	31.8749	29.856	50.5329	39.1444	24.9828	15.2.25	15.2659	40.1112	56.6279	18.1405	20.2699	64.2758	12.11.26	38	35.5	30.7	23	21.4382	21.4382	19.7383	19.7383	56.4778	0	1	3	1	32	12	0	1	3	1	3	1
43	명다운	CD1450	4080560	F	21	1	12.12.4	22.8317	22.8317	34.1708	63.282	22.8894	30.0363	16.1.15	-17.9006	21.1706	81.7159	-8.19806	15.4375	85.7546	12.12.4	43.3	43.6	29.3	15.4	20.1509	16.4294	7.09281	13.7933	62.4093	0	1	3	1	31	12	0	0	2	1	2	1
44	박세훈	CD1457	4131970	M	22		13.2.4	18.9746	18.9746	19.5701	57.8209	42.9248	32.9379	16.1.25	5.18652	31.7648	76.4449	7.10493	25.1865	70.0081	12.12.26	33.7	32.7	18.6	6.8	-0.103753	0.536775	0.561069	720	41.3003	0	1	3	1	32	12	0	1	3	1	3	1
45	변호영	CD1459	7583667	M	24		13.3.4	-56.0218	-56.0218	33.5985	47.4494	36.7371	10.3452	17.10.20	-34.1439	-8.75938	54.8575	15.9576	18.7204	70.2295	13.3.4	36.8	23.6	51.5	19.8	4.64681	3.40676	1.6484	0.680746	50.9303	1	0	4	3	42	32	0	1	4	3	4	3
46	하승지	CD1463	7631583	M	16	2	13.4.10	17.5143	17.5143	18.7897	55.0748	18.484	20.807	20.3.11	11.4994	-2.58941	57.1347	10.7966	-6.94386	60.8156	13.4.10	32.6	31.3	27.5	18.4	-11.4451	-11.4451	-11.4206	-11.4206	61.2995	1	0	1	3	12	32	1	1	1	3	1	3
47	정희성	CD1467	5424567	M	21		13.5.29	19.8306	19.8306	17.6783	54.3139	32.5577	33.9372	16.9.21	11.8356	-0.912157	47.4004	-3.33886	5.73137	46.541	13.5.29	34.4	42.4	30.8	33.8	-13.1123	-15.2329	-12.0897	-15.1288	48.278	1	1	1	1	12	12	1	1	1	1	1	1
48	서혜윤	CD1470	5931817	F	15.1	1	16.11.23	17.7257	17.7257	17.387	70.835	21.3993	22.1735	20.7.30	2.63542	19.0272	77.6383	0.303912	27.4706	72.1039	16.11.23	33	43.5	21.7	34.5	2.08583	1.54025	9.10607	8.40684	62.7922	0	1	3	1	32	12	0	0	3	1	3	1
49	최지우	CD1488	4333994	M	20		13.9.24	7.8529	7.8529	41.8725	59.0568	-3.76151	23.1861	17.1.5	-4.0978	27.6485	65.7081	14.1664	29.767	64.2646	13.9.24	44	43.9	30.2	24.8	15.249	15.249	13.6429	13.6345	68.2894	1	0	4	2	42	22	0	0	4	2	4	2
50	신화랑	CD1491	5420986	M	18		13.10.11	64.9535	64.9535	40.4706	42.9755	68.7892	21.0268	16.9.19	12.0776	-6.10584	68.1464	28.2979	4.89341	62.5218	13.10.11	41.3	37.4	15.9	14.6	-5.81618	-4.86976	-1.29709	-4.06727	44.8579	1	0	1	3	12	32	1	1	1	3	1	3
51	윤서현	CD1493	7703373	M	23		13.10.18	-14.9117	-14.9117	9.0928	65.7738	8.2973	19.4395	15.10.07	-12.4208	2.91021	64.2635	-12.8447	12.8091	71.4516	13.10.18	36.4	42	39	32.2	19.534	19.534	22.0358	22.0358	63.953	1	1	4	4	42	42	0	0	4	4	4	4
52	김태호	CD1502	5136417	M	20		13.11.20	-25.5992	-25.5992	-1.15059	62.2823	-23.9075	12.7292	15.12.09	-17.7275	-4.74337	66.3001	-11.2021	3.51496	68.5491	13.11.20	2.9	32.5	43.1	28.2	-16.1508	-14.2709	-14.0355	-14.0355	61.488	0	0	2	2	22	22	0	0	2	2	2	2
53	김예준	CD1507	3915641	M	27		14.1.6	0.387251	0.387251	18.2234	78.3215	4.25338	18.0841	16.4.4	2.90321	15.3536	83.8721	-0.605426	13.3615	79.144	14.1.6	43.4	36	33.5	44.4	12.7372	12.8097	28.9856	28.9856	71.8499	0	1	2	4	21	41	1	1	3	1	3	1
54	정예담	CD1510	5646087	F	18		14.2.3	30.2277	30.2277	31.4967	54.7003	43.2582	35.6339	22.10.7	10.1085	6.69476	72.6644	-22.2928	-3.22982	54.8908	14.2.3	17.9	30.7	7.3	15.5	14.0565	14.0565	14.6955	14.6955	46.8521	1	1	1	1	12	12	1	1	1	1	1	1
55	박진솔	CD1514	7391733	M	17	1	14.2.17	-1.50768	-1.50768	1.1245	78.2659	16.6674	5.20567	21.2.22	15.6757	-10.4549	64.4619	17.4898	-11.9604	64.3595	14.2.17	34	35.6	45	44.1	5.59421	5.59421	0.256822	-0.152032	77.8033	0	0	2	3	22	31	0	0	2	2	2	2
56	나은서	CD1523	3989236	F	22	2	14.4.14	2.69083	2.69083	14.7759	63.9386	16.7567	20.8015	16.8.2	-4.05308	16.4794	77.9924	5.36108	23.6758	73.5738	14.4.14	32.3	19.1	40.8	37.4	1.1611	1.24915	5.3032	5.3032	53.732	0	0	2	3	22	32	0	0	2	3	2	3
57	조현강	CD1528	5122423	M	21	3	14.6.13	16.6879	16.6879	7.42968	64.5999	24.2251	19.4111	16.3.23	-15.9606	0.981522	71.2021	-12.3286	-2.27624	69.0206	14.6.13	25.2	31	18.6	39.4	-4.06089	4.96684	13.1721	21.2816	58.832	1	1	1	1	12	12	1	1	1	1	1	1
58	이남훈	CD1530	5447186	M	19		14.6.20	13.4187	13.4187	19.3835	73.5396	20.87	19.8684	22.6.13	10.7399	2.44519	79.3228	2.02602	3.56424	75.114	14.6.20	31.5	29.8	21.7	28.1	5.0153	5.0153	9.37322	8.64267	64.0657	1	1	1	1	12	12	1	1	1	1	1	1
59	하싼	CD1531	7836104	M	29		14.7.2	24.183	24.183	36.2798	47.4409	41.7909	25.019	15.3.10	4.0913	72.566	66.4278	18.9901	33.1153	64.621	14.7.1	42.5	34.5	43.5	62.6	25.2021	23.9966	50.5914	47.4501	62.4081	0	0	3	3	32	32	0	0	3	3	3	3
60	공도현	CD1532	5814525	M	16		14.7.7	25.9447	25.9447	4.61414	45.5351	29.3166	8.7614	16.6.22	-29.457	-13.7278	63.5522	-15.6337	-6.33102	72.2665	14.7.6	26.4	30.2	19.8	18.8	1.04918	-0.452945	-2.56535	-4.96956	47.0913	0	0	3	3	32	32	1	1	3	3	3	3
61	고영솔	CD1535	5183099	F	20		14.8.25	10.7103	10.7103	52.8052	61.1786	6.99059	54.6757	19.8.13	8.18058	47.2154	76.5252	-7.94886	39.3333	82.0717	14.8.25	48.9	36.5	35.5	35.2	21.8663	22.8469	25.3283	25.3283	65.3785	0	0	3	2	32	22	0	0	3	2	3	2
62	송하균	CD1538	5388262	M	18		14.9.1	37.193	37.193	33.0414	56.9814	29.8327	35.1469	15.10.21	6.80125	22.8128	69.1601	2.82607	18.8522	72.243	14.9.1	40.4	33.5	26.9	15.5	22.1404	22.1404	21.0755	21.0755	58.4127	0	1	3	1	32	12	1	1	3	1	3	1
63	이든	CD1539	7406651	M	15.5	2	14.9.15	40.34	40.34	6.29063	48.7005	41.1365	4.98829	21.5.28	17.7923	-4.56713	52.3348	-10.5571	23.6145	77.1055	14.9.15	31.1	18.5	-11.7	-2.7	26.8382	26.8382	31.3378	31.4489	50.3632	1	0	1	3	12	32	1	1	1	3	1	3
64	류보경	CD1540	5438838	F	18		14.9.16	5.04623	5.04623	4.27406	68.0915	14.66	18.7964	19.8.16	0.0885212	361.1	69.7925	38.2243	-12.6371	71.3187	14.9.16	28.4	30.8	12.1	18.7	12.6834	13.0663	13.6611	13.6611	68.8524	0	0	2	3	22	32	0	1	2	3	2	3
65	주정민	CD1548	7738318	M	19		14.10.23	24.1176	24.1176	28.1794	62.8235	25.3247	22.6213	24.9.9	9.29879	-0.8809	72.0469	5.32291	-11.7767	50.9954	14.10.23	38.9	25.3	17.4	4.5	6.46707	7.82688	9.19232	8.51296	57.2608	1	0	1	3	12	32	1	1	1	3	1	3
66	이진석	CD1555	7929963	M	24		14.11.27	25.0525	25.0525	44.8018	60.9485	43.861	62.1687	17.6.21	-6.86031	22.0131	63.1144	25.608	14.7058	60.2751	14.11.27	4.5	30	20.4	18.4	8.71928	8.80518	13.1388	13.2167	46.3606	0	1	3	1	32	12	0	1	3	1	3	1
67	박준영	CD1561	3745009	M	24		15.1.5	28.9036	28.9036	10.6858	51.452	35.7843	15.8247	17.1.16	-1.96917	10.3695	57.4161	9.67531	16.5896	57.0175	15.1.7	34.3	35.8	24.7	11.3	7.43345	6.04618	10.8604	9.76429	50.8028	0	0	3	3	32	32	1	1	3	3	3	3
68	최재혁	CD1564	7939665	M	23		15.1.28	22.4041	22.4041	44.6242	47.961	36.5025	29.368	17.2.10	8.75693	5.72765	69.3387	-10.1225	14.2833	62.3238	15.1.28	33.8	33.5	32.3	28.2	31.9174	32.4	35.6651	35.8651	43.5432	1	1	1	1	12	12	1	1	1	1	1	1
69	양소희	CD1568	7481752	F	28		15.2.4	14.3052	14.3052	-1.24595	50.7369	6.36749	0.109626	16.8.5	2.68273	15.1261	14.3491	-1.2388	14.3286	75.1979	15.2.4	30.8	27.2	33.5	25.8	-16.8029	-16.8029	-223.001	-29.9131	72.5962	0	0	3	2	31	22	0	0	2	2	2	2
70	장태환	CD1570	4212224	M	20	3	15.2.6	7.07279	7.07279	36.5845	70.6833	-4.24844	17.9196	21.10.8	-14.9764	20.3146	60.3984	-11.3631	26.1962	66.9526	15.2.6	42.5	34.8	15.7	20.2	9.97443	9.97443	10.2326	10.2326	71.3471	0	0	2	2	22	22	0	0	2	2	2	2
71	배원진	CD1573	7820436	M	17		15.2.27	37.9436	37.9436	27.7451	41.1574	24.121	14.248	19.11.20	-6.89859	26.3307	48.1156	55.0259	33.1006	45.5671	15.11.18	30.5	13.1	23.5	18.3	14.2048	14.2048	17.1544	17.1544	51.9532	0	0	3	3	32	32	1	0	3	3	3	3
72	김지원	CD1575	5538987	F	15.1	2	15.3.17	7.32575	7.32575	18.4766	69.8039	45.5822	9.38709	20.4.27	16.9758	14.1239	59.297	-0.546532	18.2097	65.6951	15.3.17	33.5	35.3	16	8.2	5.45726	4.58523	4.21981	4.05679	52.0225	0	0	2	3	22	32	0	1	2	3	2	3
73	백진호	CD1577	7355218	M	19	3	15.4.1	0.202544	0.202544	20.5599	65.1206	-1.63599	37.1026	18.9.5	-5.8003	-7.82531	59.6802	12.6476	30.0314	55.2215	15.4.1	49.7	43.7	43.3	50.1	11.7096	7.77459	18.0235	13.8226	57.5008	1	0	4	2	41	21	1	0	1	3	1	3
74	조현성	CD1578	4173825	M	21		15.4.2	22.2003	22.2003	22.146	63.7688	42.5117	20.3222	18.8.16	-2.14843	-9.70639	60.9666	17.1861	4.24383	62.3964	15.4.2	13.4	36.6	28.3	16.8	24.2998	17.5013	18.782	18.0031	55.0875	0	0	3	3	32	32	1	1	3	3	3	3
75	장성제	CD1584	5622425	M	18	2	15.5.11	0.210152	0.210152	22.0242	75.1726	12.5891	23.2261	18.3.28	0.995573	16.312	78.1922	-1.13146	17.9006	72.8624	15.5.11	13.3	39.2	21	18.8	8.37924	8.37924	-12.8434	-12.8434	59.5678	0	0	2	3	22	31	0	0	2	2	2	2
76	유지혁	CD1587	7821450	M	13		15.6.4	26.9644	26.9644	29.1703	50.7903	57.8625	22.5292	21.3.23	-5.11025	0.104267	68.9395	14.3394	-9.24594	59.6004	15.6.4	34.3	36.3	14.2	10.6	-1.72458	-1.72458	-5.69043	-5.69043	33.2225	0	1	3	1	32	12	1	1	3	1	3	1
77	박서연	CD1590	8014518	F	20		15.7.15	22.9928	22.9928	32.1102	59.7439	34.2518	31.0939	17.11.29	16.86	27.5522	64.2233	32.6099	41.5443	59.2133	15.7.14	38.8	46.8	12.7	13.6	23.2489	20.2669	23.4153	18.6937	49.6206	1	1	1	1	12	12	0	0	1	1	1	1
78	이지호	CD1591	7360437	M	17		15.7.29	40.1208	40.1208	11.7978	57.5956	28.035	11.514	17.9.13	-25.5451	1.20081	64.0309	-23.3024	4.7026	67.56	15.7.29	44.3	55.8	26.5	8.4	6.02892	4.74337	3.41931	2.36995	52.9086	0	0	3	3	32	32	1	1	3	3	3	3
79	임채현	CD1606	5318775	M	18		15.10.20	34.0916	34.0916	45.3772	46.7022	31.956	35.6191	18.8.9	3.97454	33.0256	65.9891	14.5345	20.1329	66.4535	15.10.12	41.4	40.9	17.8	18.8	29.8871	29.8871	29.5222	29.5222	50.7039	0	1	3	1	32	12	0	1	3	1	3	1
80	서영채	CD1608	5849600	F	18	2	15.10.28	10.168	10.168	15.6564	69.7337	16.3899	18.6466	20.7.1	21.7645	23.8882	61.6194	17.1802	22.7337	65.2861	15.10.28	42.1	43	11.8	20.7	17.834	17.834	17.8062	17.8062	69.8205	0	1	3	1	32	12	0	0	3	1	3	1
81	고범진	CD1615	5843713	M	17	1	15.11.25	3.51954	3.51954	17.8778	76.265	13.5965	30.9223	22.12.6	7.77304	1.22021	77.1269	10.7835	12.1007	80.7187	15.11.25	53.1	61.2	43.6	33.1	-3.47572	-3.47572	18.9417	18.9417	72.0965	1	1	4	1	41	12	1	0	1	1	1	1
82	이재원	CD1623	5805142	M	14.5	2	16.1.13	21.9653	21.9653	30.6452	61.5808	18.3795	29.8354	22.7.14	-13.5025	-0.360897	68.9666	-12.2755	-5.10409	58.7046	17.7.14	57.9	46.4	24	19.2	13.1061	13.1061	14.217	14.217	61.7707	1	1	1	1	12	12	1	1	1	1	1	1
83	이규용	CD1628	5552218	M	16	1	16.3.3	29.4891	29.4891	12.6098	54.3548	33.292	17.7755	20.8.6	3.61016	11.5739	83.6634	11.358	5.21058	85.2907	16.3.3	43.6	47.6	17.3	17.4	-14.5806	-9.53798	-15.1046	-7.34517	56.4264	1	1	1	1	12	12	1	1	1	1	1	1
84	이시은	CD1629	5552217	F	16	2	16.3.3	30.9211	30.9211	26.717	55.622	30.7519	23.8064	20.8.6	3.08681	-0.124759	83.0635	2.42868	9.79104	84.4745	16.3.3	52.6	46.5	37.3	21.3	17.0078	17.0078	5.38601	5.38601	53.0904	1	1	1	1	11	11	0	0	4	4	4	4
85	공현정	CD1632	5422599	F	15.9	3	16.3.16	-16.0645	-16.0645	17.9746	63.9008	-18.4538	20.0193	19.12.04	-13.9111	14.1244	72.8916	-15.014	22.4227	73.6349	16.3.16	41.5	24.3	22.3	25.3	23.3251	23.3251	21.5198	21.5198	62.1599	0	0	2	2	22	22	0	0	2	2	2	2
86	강지민	CD1636	5871680	F	16	2	16.5.10	21.4097	21.4097	22.8965	67.5224	13.7856	17.1721	21.3.19	12.8749	-14.1162	67.0038	12.2775	-2.10482	72.6732	16.5.10	42.4	51.7	6.3	15.3	11.3466	11.3466	12.0416	12.0416	52.3199	1	1	1	1	12	12	1	1	1	1	1	1
87	김한솔	CD1643	5284334	M	20		16.6.27	1.21965	1.21965	39.6388	51.1849	17.6746	8.15686	19.1.21	-21.2321	-0.526042	56.6862	3.94086	15.8587	69.8545	15.11.27	33.8	25.8	26.6	18	-3.14487	-4.47772	-2.35244	-3.85199	47.4476	1	0	4	3	42	32	0	0	4	3	4	3
88	김회석	CD1644	8060732	M	42		16.6.28	21.0857	21.0857	20.119	55.0046	8.28033	4.25161	19.5.2	6.24652	37.458	59.6475	11.4363	10.6311	59.9396	16.6.28	36.2	15.8	20.6	23.5	-3.79105	2.46598	-0.559931	0.386297	55.4492	0	0	3	2	32	22	0	0	3	2	3	2
89	정아름	CD1649	5327431	F	18	3	16.8.11	-23.0453	-23.0453	35.6726	49.3871	31.2968	28.2804	19.8.16	8.869	11.1158	63.1846	11.5058	19.4063	64.9208	16.11.15	49.4	30.2	52	33.4	20.1364	18.446	18.4221	16.9805	49.7045	1	0	4	3	42	32	0	1	4	3	4	3
90	구민지	CD1650	7881279	F	21		16.8.11	5.50147	5.50147	24.4935	71.5207	-3.64321	34.4642	20.5.15	15.3655	9.12216	64.0666	8.01682	26.2061	63.911	16.8.12	49.3	43.5	58.3	37.9	14.059	15.952	31.8792	30.8585	74.6249	1	1	4	4	41	0	1	0	1	1	1	0
91	백승원	CD1653	4610823	M	20		16.8.19	31.8579	31.8579	10.0387	63.6353	37.7638	13.6897	19.1.9	3.66845	11.8561	84.5224	11.2807	21.1692	80.2462	16.8.19	47.9	41.5	15.4	17.7	12.3922	12.3922	11.7274	11.7274	55.6897	1	0	1	3	12	32	1	1	1	3	1	3
92	최휘원	CD1659	7901184	M	18		16.10.4	-5.84073	-5.84073	50.844	52.9738	20.8197	32.897	24.9.4	-17.2507	12.7178	77.5704	15.5408	26.8068	71.1092	16.10.5	48.2	39.7	38.1	30.7	18.0938	19.1949	28.5661	35.2902	60.027	1	0	4	3	41	32	1	0	1	3	1	3
93	신지항	CD1666	5030851	M	18	2	16.10.28	-5.24698	-5.24698	27.1401	57.7865	-3.03647	20.1612	21.1.5	-11.6272	15.7612	82.3679	11.0259	25.5881	70.6533	18.10.26	45.9	30.4	38.2	34	8.19874	8.19874	7.43372	7.34992	62.3655	1	0	4	2	42	22	0	0	4	2	4	2
94	송원준	CD1670	7409296	M	14.2	2	16.11.28	44.8958	44.8958	13.7646	46.856	41.9074	10.7481	19.1.3	-36.6928	-6.59702	57.8006	-17.9674	-10.8211	57.0868	16.11.23	51.8	61.3	21.1	16.1	-10.0864	-9.59384	-11.1196	-10.9958	43.781	1	1	1	1	12	12	1	1	1	1	1	1
95	이혜원	CD1674	8358758	F	15.11	1	17.1.2	28.5196	28.5196	27.0378	46.799	30.9743	9.79942	23.4.13	-0.476023	3.61773	79.1565	10.5531	14.2288	79.6054	17.1.2	46.4	34.4	18.4	10.9	22.7087	21.3475	21.0623	19.6825	54.1194	1	1	1	1	12	12	1	1	1	1	1	1
96	구예린	CD1678	5628433	F	16		17.2.7	9.51369	9.51369	6.23398	68.7871	21.3193	19.5464	19.10.30	2.58045	17.6004	79.6074	-14.9747	10.5519	75.7551	17.3.7	39.3	54.4	16.7	14.6	15.2722	15.2722	15.9967	15.9967	59.4958	0	1	2	1	22	12	0	1	2	1	2	1
97	김민주	CD1679	5612913	F	15.11	1	17.2.13	15.0784	15.0784	8.91276	66.8329	12.5355	4.29433	21.8.11	16.5887	7.64247	68.9883	7.8079	6.9336	65.3814	16.11.2	30.6	37.3	5.5	19.6	55.7565	55.7565	15.0574	12.6994	66.6211	0	1	3	1	32	12	0	0	3	1	3	1
98	진승현	CD1689	5289408	M	16	2	17.5.15	10.5447	10.5447	25.0462	64.3511	14.7023	20.0438	22.5.9	26.7505	5.77118	60.2103	3.59994	5.66669	75.9634	17.5.15	48.3	48.9	11.8	12.1	5.46609	5.45296	5.55558	5.52425	68.8099	1	1	1	1	12	12	0	0	1	1	1	1
99	이주언	CD1700	5177568	M	19	2	17.9.7	-15.3173	-15.3173	14.396	49.45	20.4503	6.48513	22.7.26	-2.1452	22.6045	66.5373	10.8624	18.1039	68.3307	17.9.7	43.7	32.7	28.9	4.3	7.18563	7.18563	3.98636	3.98636	50.7492	0	0	2	3	22	32	0	0	2	3	2	3
100	윤석오	CD1717	5781592	M	17	1	17.12.5	28.047	28.047	8.98947	64.917	11.2212	31.4089	21.12.27	12.3824	14.0585	72.0473	1.03093	19.0728	74.4016	17.12.5	52.5	49.8	38.9	55	-7.67628	1.58892	-2.80071	1.40694	52.0319	0	0	3	3	32	32	1	0	3	3	3	3
101	김진호	CD1720	7479946	M	15		17.12.14	2.4587	2.4587	19.8811	84.59	21.2572	18.4512	23.1.31	9.47341	0.303168	80.9344	-5.13974	-0.0469858	91.745	17.12.14	47	42.3	43.3	30.1	8.91339	9.99531	16.4763	16.4763	68.0882	0	0	2	3	21	32	1	1	3	3	3	3
102	김지환	CD1726	5988909	M	18	2	18.1.26	-10.1295	-10.1295	26.6424	62.1618	8.24736	27.9358	19.11.4	9.67547	1.19476	66.33	-1.57385	5.57478	68.084	18.1.26	34.3	20.6	24.3	16.6	13.1811	13.1811	15.7161	15.7161	62.9786	1	1	4	4	42	42	0	0	4	4	4	4
103	이율	CD1727	5948564	F	15.2	3	18.2.1	-32.3253	-32.3253	-2.17149	57.8046	-4.57108	8.92745	19.12.18	-38.5681	-1.03188	51.5535	-21.8802	-0.883725	55.2083	18.2.1	40.9	52.4	32.1	30.9	3.82183	4.99715	-0.268314	2.03466	67.8463	0	0	2	2	22	22	0	0	2	2	2	2
104	엄태원	CD1729	5987280	M	13.9	2	18.2.12	8.5093	8.5093	35.3387	56.6161	8.05351	23.1069	22.9.5	-28.0373	5.00079	70.5351	-25.2469	-1.95831	73.4409	18.2.12	38.2	35.3	37.7	29.7	-5.3495	-6.52504	-3.93484	-6.24364	82.0683	0	1	2	4	22	42	0	1	2	4	2	4
105	이승은	CD1735	8207062	F	13		18.4.6	33.4013	33.4013	55.9683	57.797	-7.06455	0.565584	21.10.13	3.02164	8.17852	60.8116	-18.9087	-1.90794	62.4841	18.4.6	43.5	29.1	12.4	30.7	10.5869	10.5869	12.3957	12.3957	57.2219	0	0	3	2	32	22	1	0	3	2	3	2
106	표세진	CD1738	5177126	M	18		18.5.30	46.1738	46.1738	-3.662	45.8596	33.8551	5.78456	22.9.28	14.4809	15.0277	71.2758	18.3934	-3.1532	64.2254	18.5.31	37.2	45.1	16.2	16.3	-6.28998	3.70685	-2.31618	1.90314	53.1043	0	0	3	3	32	32	1	1	3	3	3	3
107	이서경	CD1740	5808068	F	17		18.6.27	-27.9906	-27.9906	22.7734	49.1548	8.26745	28.3863	21.6.9	-4.14342	8.37231	70.7329	-4.526	20.287	71.4502	18.6.27	47	37.2	54.8	35.1	24.2952	24.2669	20.2761	20.6427	53.318	1	1	4	4	42	42	0	0	4	4	4	4
108	주새봄	CD1743	7506414	F	12.8	2	18.8.1	36.3963	36.3963	41.8744	60.3115	18.5443	27.8843	20.11.30	-0.93005	-5.0987	74.5068	19.7583	12.3225	64.6927	18.8.1	45.8	39.3	39	34.6	32.0047	32.0047	-144.48	-145.965	65.5327	0	0	3	3	31	31	0	0	2	2	2	2
109	김우빈	CD1750	7811084	M	14		18.10.29	24.0839	24.0839	44.2891	34.4116	57.9347	15.8516	24.6.10	20.2534	21.7995	59.4272	47.0874	21.0594	53.5006	18.11.16	57.5	45.4	16.5	9.1	11.8079	23.4584	16.682	-149.622	39.2592	0	0	3	3	32	31	0	0	3	2	3	2
110	윤성빈	CD1755	5292633	M	18		18.11.21	-7.62496	-7.62496	12.5914	62.2644	4.39312	20.4625	22.8.4	-12.0337	-0.366892	72.9481	-12.546	4.04309	73.1092	18.11.21	40.8	53.5	21.8	29.9	12.7742	13.9246	16.5392	16.4241	59.3277	0	1	2	4	22	42	0	0	2	4	2	4
111	공민수	CD1758	7733983	M	14		18.12.5	0.859493	0.859493	5.24009	68.3739	7.38908	0.977048	24.8.30	11.815	15.813	72.2658	23.52	27.6923	68.1743	18.12.5	30.5	29.4	7.6	6.7	12.6182	12.6182	11.9772	11.9772	66.1605	0	0	2	2	22	22	0	0	2	2	2	2
112	장태양	CD1772	8628217	M	11		19.4.12	17.5034	17.5034	33.5381	56.6637	40.1634	41.9584	23.1.10	25.8827	5.39625	71.3866	39.9125	-4.00443	60.3208	19.4.12	45.6	44.4	13.8	7.6	28.6062	28.6062	26.4658	26.4658	49.4405	1	1	1	1	12	12	1	1	1	1	1	1
113	이서아	CD1773	7964995	F	14		19.4.23	11.6029	11.6029	16.7139	62.8843	39.0786	17.4695	21.12.27	-0.0717159	9.23373	61.1522	15.1194	5.44124	59.0644	18.10.11	41.6	41.2	33.7	11.7	20.8175	21.5026	19.0691	19.6766	51.6322	0	0	3	3	32	32	0	1	3	3	3	3
114	김이든	CD1777	7728326	F	13	2	19.5.10	35.2425	35.2425	36.7945	51.6653	4.1798	37.161	22.8.3	6.29108	15.5805	75.2347	-4.07811	10.3199	73.8046	19.5.10	51.1	53	16	13.7	11.3586	11.3586	213.068	213.296	53.1057	1	1	1	4	12	41	1	1	1	1	1	1
115	김율	CD1781	7695118	M	12.9	1	19.6.21	-15.4202	-15.4202	28.0468	62.4897	4.15642	25.073	24.6.11	-5.05838	11.5824	64.6476	21.0634	29.1131	57.0983	19.6.21	59.2	52.5	38.9	11.2	12.346	12.346	7.09269	7.09269	66.1862	1	1	4	4	42	42	0	0	4	4	4	4
116	한시연	CD1785	5599840	F	18		19.7.3	-2.74402	-2.74402	11.7913	68.8068	-14.1039	19.3461	22.5.10	28.9581	-1.84171	54.2162	-22.528	6.61338	60.1374	19.7.3	52.6	65.5	33.7	37.4	-7.67275	-2.52499	3.00241	3.59424	64.5351	0	1	2	4	21	0	0	0	3	1	3	0
117	오지석	CD1786	5863442	M	15.5	3	19.7.9	9.99776	9.99776	36.4053	48.3739	-43.3857	17.7426	22.1.19	-5.04075	-0.0594012	69.1697	-22.8844	-4.32451	63.3788	19.7.9	42.8	18.6	29.7	17.8	7.99173	7.13911	8.80298	8.41786	46.6089	1	0	4	2	42	22	1	0	4	2	4	2
118	백연서	CD1791	7644042	F	11		19.9.2	3.11923	3.11923	5.32483	65.1205	24.2326	14.465	23.3.17	-6.34625	-15.2803	56.6554	4.09392	-4.74595	61.082	19.9.3	44.4	50.5	24.5	15.1	6.27682	5.81826	7.61147	6.73688	64.1752	0	0	2	3	22	32	0	1	2	3	2	3
119	황태영	CD1796	5840562	M	14		19.10.2	-3.51998	-3.51998	28.0673	77.8708	16.539	26.4118	22.10.21	-15.9163	5.67956	68.5617	25.2115	-5.17158	51.8148	19.10.2	40	44.8	41	18.4	11.6933	12.2423	16.7954	16.7954	55.113	0	1	2	1	21	12	1	1	3	1	3	1
120	김인하	CD1803	5758949	F	16	1	19.11.15	15.2572	15.2572	15.2948	66.0353	-0.823716	3.32039	22.4.6	-10.4933	19.3418	85.9093	-8.82177	8.96985	85.8222	19.11.15	32.1	23	36.7	34.4	3.08133	1.86976	13.1493	12.8715	88.0092	0	0	3	2	32	21	0	0	3	3	3	3
121	김성진	CD1817	8534701	M	15		20.2.7	30.6181	30.6181	34.943	65.4198	30.4368	8.25115	23.3.2	17.3912	13.9934	65.0919	-11.0155	9.11194	65.5822	20.2.7	36.5	37.8	23.5	14.1	5.77863	9.36962	11.787	11.6573	58.379	0	1	3	1	32	12	1	1	3	1	3	1
122	박태경	CD1820	7921453	M	12.7	2	20.3.2	7.25224	7.25224	33.9129	64.0542	-3.65811	31.7849	22.4.20	21.3864	5.10539	72.2253	-0.0218366	13.0007	77.3999	20.3.2	38.4	45.2	35.1	39	-5.05629	-4.60366	9.65117	9.65117	62.8476	1	0	4	2	41	21	0	0	1	3	1	3
123	고민서	CD1836	8769335	F	11		20.9.4	19.3139	19.3139	13.9397	67.303	28.1304	14.8488	24.6.24	26.9206	-6.21693	54.5359	35.4474	2.86341	53.0439	20.9.4	45	33.9	1.7	13.6	17.6905	17.6905	18.207	18.207	53.0423	0	1	3	1	32	12	1	1	3	1	3	1
124	이태윤	CD1854	7351699	F	13		20.11.25	51.0622	51.0622	-8.89194	41.7401	31.9296	2.03124	24.7.10	-1.30918	-1.38519	67.9371	15.9789	1.83406	61.704	20.11.26	48	47	2.5	4.6	-22.8024	-23.2421	-21.9602	-21.9198	43.3073	1	1	1	1	12	12	1	1	1	1	1	1
125	김영조	CD1866	7905665	F	12.7	2	21.3.9	0.637219	0.637219	14.0025	66.5842	2.34584	8.71676	23.5.30	-2.94735	6.33373	55.6228	-7.72355	22.2561	55.112	21.3.9	45.9	20.3	1.2	3.5	-0.209225	-0.209225	-0.04579	-0.04579	71.7786	0	0	2	2	22	22	0	0	2	2	2	2
126	손승민	CD1876	5795894	M	15		21.4.14	-0.0316541	-0.0316541	24.9053	77.2327	-10.8829	21.8174	24.9.30	-12.2603	8.11273	83.9278	-16.8597	2.24112	79.992	21.4.14	51.4	57	25.4	19.7	14.2304	14.2304	14.2355	14.2355	77.1109	1	1	4	4	42	42	0	0	4	4	4	4
127	오동권	CD1881	7912672	M	11		21.4.22	54.3467	54.3467	24.1991	40.7252	33.4118	23.6111	21.10.18	7.0461	-1.43265	65.4315	29.179	8.30123	58.3136	21.5.14	49.6	57	1	1.6	9.81671	11.6594	8.678	10.6648	49.1256	1	1	1	1	12	12	1	1	1	1	1	1
128	김소윤	CD1914	8061529	F	9.7	2	21.15.15	5.85088	5.85088	0.538373	69.787	13.0976	26.4529	24.6.26	4.24189	8.00686	82.7895	14.0004	20.0273	75.6218	21.12.15	26.9	38.2	11.1	4.1	29.6792	29.6792	28.5594	28.5594	60.585	0	1	2	1	22	12	0	0	2	1	2	1
129	우혁준	CH0714	5435207	M	17	1	18.11.2	16.1276	16.1276	17.052	69.078	3.21005	1.87004	22.8.17	8.49833	2.05033	82.7033	-10.4598	0.240816	85.7567	18.11.2	31.9	31.3	23.4	40.8	18.6848	18.6848	29.7746	-324.236	81.4522	0	0	3	2	32	22	1	0	3	2	3	2
																															Femoral anteversion : 성인 0-15 영유아 <30

## Sheet: Hip rot mean
								1	1	2	4	2	4			3			4	14						5	6	7	8				9	10	11	12	13	14	15	16
							Pre - GAIT							Post - GAIT							CT											derotational OP
	name	Gait number	patient no	sex	age	GMFCS	Gait data	foot progress Rt	hip rot Rt	GDI Rt	foot progress Lt	hip rot Lt	GDI Lt	Gait data	foot progress Rt	hip rot Rt	GDI Rt	foot progress Lt	hip rot Lt	GDI Lt	CT data	CT-Rt FA	CT-Lt FA	CT-Rt TT	CT-Lt TT	hip_IR_mean_original_r	hip_IR_mean_original_l	hip_IR_mean_deformed_r	hip_IR_mean_deformed_l	Rt IR증가하면 양수	Lt IR증가하면 양수	op data	Rt femur op	Lt femur op	group Rt	group Lt	new group rt	new group lt
1	김민지	CD0341	3550381	F	26	2	14.5.23	27.6206	19.5704	59.3016	49.8306	28.6857	51.5463	16.12.30	12.9223	-0.329233	57.5284	4.24856	8.34553	62.3733	14.5.23	38.1	32.1	37.4	36.6	-0.466335	4.35843	8.58858	9.36086			14.12.23	1	1	1	1	12	12	1	1
2	김지강	CD0681	4289369	F	26	2	13.11.25	18.5127	10.0336	63.3243	25.6862	11.717	63.3856	15.7.21	7.39327	9.07785	68.1296	10.1653	17.5629	71.1962	13.11.25	39.3	40.2	34	33.1	-12.417	-15.6474	-10.1557	-15.1856	2.26129	0.461726	13.11.26	0	0	3	3	32	32	0	0
1	백지웅	CD0762	4125539	M	23		13.8.22	24.1589	5.56512	68.0963	13.7949	6.83897	69.1152	15.2.12	-2.56116	0.812802	82.5926	-4.49994	-2.00402	77.9048	13.8.22	46.4	35.4	30.8	27.4	5.99494	8.33632	15.2852	13.6553	9.29027	5.31896	13.11.5	0	0	3	3	32	32	0	1
2	홍보현	CD0783	4399251	F	23		12.12.17	-40.3311	-5.71706	42.4609	-21.6074	-22.8607	45.4678	18.1.31	-23.9231	-11.588	61.7777	-31.5073	-25.9448	55.462	12.12.17	34.3	-8.4	44.8	30.8	-3.87042	-6.22942	-5.6471	-8.82614	-1.77668	-2.59673	12.12.18	0	0	2	2	22	22	1	0
3	채지혜	CD0824	4611821	F	24		14.4.16	-9.03205	-19.2378	65.9436	-25.4757	-19.9968	61.8782	16.12.16	17.8112	-15.9481	60.3206	0.440336	-19.728	61.639	14.4.16	28.1	31.7	27.8	35.4	-26.6242	-16.0725	-40.5369	-31.5799	-13.9127	-15.5074	14.8.26	0	0	2	2	22	22	0	0
7	금종협	CD0858	4316098	M	23		17.6.27	2.88116	37.4669	54.5391	27.5007	26.8144	51.3901	21.4.22	-2.33933	-1.22505	62.0523	12.2875	14.8095	54.2114	17.6.27	25.3	30.9	48.3	21.1	5.66375	5.106	7.5011	4.96336			18.4.17	1	0	1	3	12	32	1	1
4	박규남	CD0921	4126841	M	24		12.7.18	11.3531	-8.44628	47.9454	18.2399	-10.8515	48.4855	18.1.23	-23.1361	7.85598	59.2157	11.447	-7.80623	63.7963	12.7.18	38	24.5	39.9	40.5	-9.0689	-7.57817	-9.87207	-10.0123	-0.803171	-2.43408	12.7.19	0	0	2	2	22	22	0	0
5	김도현	CD1038	4413527	F	22	2	14.8.12	0.500376	-10.4445	65.7528	3.04711	4.90302	65.8889	21.12.24	-17.6345	-15.3603	73.8987	7.43948	-3.54478	79.4498	14.8.12	19.2	38	26.3	19.7	-30.7771	-26.9949	-29.815	-28.5511	0.962073	-1.55618	14.9.11	0	1	2	4	22	42	0	0
6	추민준	CD1039	4060988	M	22		15.11.27	21.2967	-7.34922	70.5067	40.8584	-4.41055	60.7067	20.1.13	10.645	-16.8646	68.3355	5.2669	-16.5436	72.3042	2016-10-06	11.6	54.5	17.1	21.7	-0.154332	1.86227	3.08868	5.17419	3.24301	3.31192	16.10.6	0	0	2	2	22	22	0	0
7	김민영	CD1054	5034576	F	23		13.8.23	17.6075	4.10581	68.8756	18.4666	4.61501	67.8266	15.7.31	5.24485	-12.4845	77.7812	15.1663	-13.702	69.2844	13.8.23	37	24	15	14	-10.8894	-6.32791	-6.61201	-4.36352	4.27743	1.96439	13.9.24	1	0	4	2	42	22	1	1
8	홍혁민	CD1125	4287269	M	20		12.3.7	7.12773	-0.795207	59.5101	42.4799	-2.05516	67.1863	16.3.22	41.2185	19.3116	52.2719	4.48011	4.98038	67.4995	12.3.7	32.6	30.8	15.3	20.8	-4.82111	-1.66099	-11.4631	-11.1813	-6.64196	-9.5203	12.3.8	0	0	2	2	22	22	0	0
9	김동빈	CD1146	4387590	M	22		16.7.28	-35.2489	-6.7206	57.9035	-27.7133	-9.92189	59.3688	18.6.21	-11.934	-11.2995	68.0149	-14.4272	-9.58133	72.676	16.7.28	25.8	33.4	40.3	44.6	-12.8644	-16.056	-3.20766	-9.33967	9.65674	6.7163	16.11.8	0	0	2	2	21	21	1	0
10	김예송	CD1148	5468151	F	22		16.7.1	7.33876	3.64272	67.0836	24.5959	8.01896	64.7038	20.1.3	9.494	3.92722	73.241	12.8797	5.50534	72.8917	16.7.1	34.9	42.9	34.8	22.8	-0.82643	1.75097	10.4616	5.98656	11.288	4.23559	17.1.31	0	0	2	3	21	32	1	0
11	김민서	CD1152	4347409	M	22		16.5.25	1.98046	-4.67625	60.5998	22.0134	13.3512	55.4151	19.8.14	7.37898	-15.4272	61.7165	14.2172	-17.5601	60.391	16.5.25	28.7	47.7	42.9	25.3	-5.95616	-3.76992	-1.55193	0.198305	4.40423	3.96822	16.5.26	0	0	2	3	22	32	0	0
16	김동현	CD1185	5134616	M	21		17.11.28	23.1854	29.3542	51.3694	23.6613	13.3859	63.7146	19.8.26	20.632	-13.7658	64.7413	24.716	-9.32582	66.9695	17.11.28	35.6	26.8	42.1	43.5	20.4374	20.8327	11.7791	8.68941			17.11.30	1	1	1	1	11	11	1	1
18	정재영	CD1295	5587698	M	20		19.1.30	20.7276	16.5505	49.0852	30.9118	33.4997	45.2831	22.7.27	19.231	3.46028	49.7772	30.3607	-0.206157	49.8648	19.1.30	24	39.8	45.8	45.5	-27.4797	-20.6678	-33.106	-27.1326			19.11.19	1	1	1	1	11	11	0	0
12	성기영	CD1297	3825934	M	24		12.1.17	9.23252	-18.7682	57.3588	28.3338	-10.2383	61.209	17.12.6	-18.1701	-6.86441	61.5917	-18.2615	-24.8516	58.0598	12.1.17	22.7	46.8	31.4	20.5	-18.0083	-18.443	-17.3122	-18.9902	0.696075	-0.547225	12.7.5	0	0	2	2	22	22	0	1
20	박민성	CD1299	5190772	M	21		14.12.29	-8.83831	11.0413	57.1751	40.0821	25.8705	47.5173	17.1.23	-4.55864	2.52458	73.618	-1.35669	2.01679	74.8355	14.12.29	15.3	32.3	28.1	13.6	10.2074	7.97174	10.0348	6.88546	-0.172593	-1.08628	14.12.30	1	1	1	1	12	12	1	1
13	이승연	CD1320	5900482	F	28		11.2.14	-2.70502	6.3325	62.2199	38.9404	16.3389	51.3787	18.12.10	0.94916	-5.23466	74.1173	29.4051	-14.1879	61.737	11.2.14	23.2	32.2	17.6	11.8	-4.17531	-0.0572807	-2.18704	0.610314	1.98828	0.667595	11.9.15	0	1	3	1	32	12	1	1
14	김덕영	CD1329	5598228	M	19		11.3.23	4.32131	-15.3274	67.2378	6.34734	-9.05357	77.6559	21.10.6	-26.0195	-15.1025	72.1888	-3.76883	-15.5831	77.7838	12.3.14	21.4	40.8	-6.8	32.3	-23.22	-19.9009	-22.2289	-18.872	0.991147	1.02887	12.3.15	0	1	2	4	22	42	0	0
15	남기은	CD1332	5340801	M	19		13.06.12	11.4164	-7.10828	61.6262	19.6544	-11.1038	61.3041	15.8.10	24.6954	0.534874	68.189	8.59296	-7.06566	75.7362	13.6.12	35.5	39.1	31.9	37	-10.869	-12.3281	-11.6906	-15.1702	-0.821571	-2.84211	13.06.13	0	0	2	2	22	22	0	0
16	김영호	CD1335	5404254	M	28		11.4.19	-11.9308	1.74412	65.9618	0.0810734	9.31151	59.8564	14.12.5	-5.86053	-3.66927	71.1515	-15.2578	-12.5519	71.0366	11.4.20	30	30	30.9	18.7	-15.2918	-20.638	-6.05712	-15.0023	9.23471	5.63565	11.4.21	0	1	2	1	21	12	0	1
25	손준혁	CD1344	5504953	M	19		11.5.19	10.2858	11.0585	62.6299	22.7003	12.195	51.011	18.3.21	-19.8645	-15.5678	60.6549	25.0524	-6.66359	54.318	11.6.1	33.8	34.5	-13.7	48.3	-8.53399	-12.1893	-9.56892	-9.85869	-1.03493	2.33061	13.1.8	0	0	3	3	32	32	0	0
17	배상목	CD1348	5925222	M	21		11.5.26	13.9602	-3.47271	77.4208	12.588	-7.93801	75.8087	14.6.24	0.889444	-9.86355	81.8233	0.967104	-6.36834	79.8964	11.5.26	21.4	35.3	17.4	17.1	-0.635102	0.319134	2.06597	1.13179	2.70107	0.812656	11.6.14	0	1	2	4	22	42	1	0
27	류현서	CD1355	5104367	M	19		11.6.13	15.9301	10.0809	64.7566	0.262149	12.4472	62.249	18.12.12	-5.62499	-4.45638	70.6912	19.1167	-7.57609	66.6094	11.6.13	30.9	40.9	30	25.3	-6.47752	-10.4855	-4.46772	-9.48385	2.00981	1.00164	12.10.11	0	1	3	1	32	12	1	1
18	양희연	CD1363	5903216	F	20		17.1.9	2.67914	10.9402	74.0697	27.483	7.18696	74.3907	22.4.7	-6.03285	1.68576	63.6066	1.72605	-3.11361	60.6759	17.1.9	41.4	45.4	36.7	42.8	-1.5778	3.11614	5.62963	5.62693	7.20743	2.51079	20.1.14	0	0	3	3	32	32	1	1
19	천준호	CD1371	4173536	M	21		11.9.2	14.1944	9.91245	75.5754	7.52058	15.0856	71.2635	15.6.11	1.01579	-10.0332	80.5966	4.17397	-12.7091	73.0918	11.8.22	51.5	46.4	27.7	23.9	9.23613	9.21495	2.94647	2.95103	-6.28966	-6.26392	11.10.18	1	1	1	1	11	11	1	1
20	박소현	CD1379	5450523	F	19		11.9.23	16.0953	-5.68385	63.112	26.1523	-2.09771	64.7247	19.10.16	45.7119	-7.94099	53.3882	45.1239	-2.88308	47.0162	11.10.5	32.7	24	22.5	22	15.5693	10.0188	14.1355	7.37153	-1.43374	-2.6473	11.10.6	0	0	2	2	22	22	0	0
21	이수연	CD1382	4302055	F	18	2	11.10.14	6.27987	-12.4114	64.216	16.6356	-11.3551	62.9327	19.1.2	15.895	6.98881	68.2267	17.4193	13.1095	61.5612	11.10.14	34.8	44.5	13.8	13.4	-12.3433	-14.9666	-10.4486	-13.6056	1.8947	1.361	11.12.20	0	0	2	2	22	22	0	0
22	이동민	CD1386	7387091	M	25		11.11.4	15.2618	8.2604	69.7435	11.9051	10.2859	69.9495	15.7.24	5.84754	1.56353	78.9493	4.50055	0.827468	79.6679	11.11.4	33.7	37.3	31	35.1	-2.1575	-1.13763	7.71908	6.52637	9.87658	7.664	14.7.10	1	1	1	1	12	12	1	1
23	안성진	CD1387	4266572	M	19	2	17.7.12	15.2117	17.8737	56.3396	15.6657	-1.28278	63.4589	19.3.27	18.7562	11.9666	67.4102	9.17157	-10.1614	71.3079	17.7.12	38.5	20.8	28.1	30.9	-0.584044	-0.990148	1.31305	-1.00443	1.8971	-0.0142835	17.10.12	0	0	3	2	32	22	1	1
24	남지민	CD1388	5081595	M	19		11.11.11	-10.5401	-4.74438	63.612	-5.44889	-7.4209	72.3895	15.11.24	5.24763	-21.6765	66.414	9.11142	-17.6317	70.5917	11.11.11	31.3	12.5	28.8	22.5	-2.62817	-1.84373	-2.82554	-4.92742	-0.197371	-3.08369	13.5.7	0	0	2	2	22	22	0	0
25	조윤서	CD1412	5088033	F	18	2	12.4.4	29.63	12.6809	55.5872	5.20331	5.33985	84.5666	19.5.24	3.35466	3.6405	66.5793	-11.4653	-0.985303	76.8751	12.4.4	52.1	34.3	30.8	28.8	-1.66848	6.23599	-0.963468	4.41048	0.705016	-1.82551	12.4.12	0	0	3	3	32	32	1	1
26	김민성	CD1414	7452339	M	21		12.4.16	6.11684	6.68188	74.9503	44.507	11.1605	58.2992	16.2.17	29.8022	35.005	58.472	60.2806	35.29	45.4152	12.4.16	47.5	51.9	40.6	34.1	-2.92785	-4.90302	-13.8456	-19.0553	-10.9177	-14.1522	12.4.17	0	0	3	3	31	31	0	0
37	윤세은	CD1418	5336117	F	20		16.4.21	9.29082	26.8262	55.182	24.5258	24.8965	63.1199	19.1.16	-4.97934	19.4472	80.2119	12.5678	21.9184	70.0381	16.3.16	57.2	56.2	47.7	35.5	0.339253	6.24027	1.84621	1.35809			16.4.28	0	0	3	3	32	32	0	0
38	정기찬	CD1420	5486869	M	18		12.6.11	36.4578	24.7677	46.7811	47.2005	20.6479	46.148	15.1.12	3.16901	-15.4624	70.3907	-1.66375	-1.47606	81.8913	12.6.19	22.9	38.3	12.4	16.8	-3.40315	-2.64332	-5.91949	-4.69374			12.6.12	1	1	1	1	12	12	0	0
27	강더희	CD1423	5135440	F	22		12.6.20	14.1691	-7.57139	74.6931	20.8893	-6.96778	72.1747	18.10.30	-4.41206	-13.4023	75.3861	3.15951	-8.09637	76.8755	12.6.20	19.3	39.4	21.7	23.7	1.96981	5.02174	-65.089	-51.4801	-67.0588	-56.5019	13.2.7	0	1	2	4	22	42	1	0
28	홍민제	CD1427	5279005	M	20		12.8.8	-11.8587	-1.65477	59.7149	19.7389	1.41612	62.8089	19.9.18	37.8915	-18.07	53.8438	19.06	-13.277	66.7109	12.8.8	40.3	33.2	9.2	12.9	-10.8814	-8.24936	-9.68725	-7.70846	1.1941	0.540897	12.10.4	0	1	2	4	22	42	0	0
29	이유림	CD1440	7551254	F	17		12.11.5	31.6204	19.4574	48.9635	11.4156	5.00885	78.5375	18.7.9	19.0917	15.4291	50.1412	17.5149	19.3632	57.3833	12.11.5	38.2	28	40.4	30.1	-2.16909	-4.33836	-4.82514	-8.74332	-2.65605	-4.40496	12.11.6	0	0	3	3	32	32	0	0
42	김상오	CD1448	5290081	M	18		12.11.26	31.8749	22.984	50.5329	39.1444	19.5181	56.4778	15.2.25	15.2659	27.4454	56.6279	18.1405	13.2506	64.2758	12.11.26	38	35.5	30.7	23	-1.91111	-0.343186	-2.04555	-2.24245			12.11.27	0	1	3	1	32	12	0	0
43	명다운	CD1450	4080560	F	21	1	12.12.4	22.8317	14.2975	63.282	22.8894	12.0955	62.4093	16.1.15	-17.9006	6.52278	81.7159	-8.19806	7.64422	85.7546	12.12.4	43.3	43.6	29.3	15.4	-5.01545	-1.14727	-3.50654	-0.688069			13.1.15	0	1	3	1	32	12	1	0
44	박세훈	CD1457	4131970	M	22		13.2.4	18.9746	11.6459	57.8209	42.9248	19.5454	41.3003	16.1.25	5.18652	17.751	76.4449	7.10493	16.945	70.0081	12.12.26	33.7	32.7	18.6	6.8	-0.103753	0.536775	0.561069	0.0038203	0.664821	-0.532955	13.2.5	0	1	3	1	32	12	0	0
30	변호영	CD1459	7583667	M	24		13.3.4	-56.0218	25.4193	47.4494	36.7371	-6.34009	50.9303	17.10.20	-34.1439	-19.9282	54.8575	15.9576	8.62254	70.2295	13.3.4	36.8	23.6	51.5	19.8	-9.14841	-17.315	-9.30732	-17.3986	-0.158902	-0.0836471	13.3.5	1	0	1	2	12	22	0	0
31	하승지	CD1463	7631583	M	16	2	13.4.10	17.5143	15.5508	55.0748	18.484	4.90545	61.2995	20.3.11	11.4994	-11.7709	57.1347	10.7966	-14.5509	60.8156	13.4.10	32.6	31.3	27.5	18.4	-21.4225	-21.2241	-19.624	-21.3472	1.79848	-0.123043	20.3.17	1	0	1	2	12	22	1	1
47	정희성	CD1467	5424567	M	21		13.5.29	19.8306	11.3469	54.3139	32.5577	18.909	48.278	16.9.21	11.8356	-9.76683	47.4004	-3.33886	-6.20966	46.541	13.5.29	34.4	42.4	30.8	33.8	-13.1123	-15.2329	-12.0897	-15.1288	1.02267	0.104067	13.5.30	1	1	1	1	12	12	1	1
48	서혜윤	CD1470	5931817	F	15.1	1	16.11.23	17.7257	10.5984	70.835	21.3993	17.4524	62.7922	20.7.30	2.63542	12.3663	77.6383	0.303912	17.6927	72.1039	16.11.23	33	43.5	21.7	34.5	2.08583	1.54025	9.10607	8.40684	7.02024	6.86658	18.6.26	0	1	3	1	32	12	0	0
32	최지우	CD1488	4333994	M	20		13.9.24	7.8529	24.147	59.0568	-3.76151	1.71571	68.2894	17.1.5	-4.0978	11.9926	65.7081	14.1664	8.87407	64.2646	13.9.24	44	43.9	30.2	24.8	4.99023	3.23489	4.49754	1.10642	-0.492694	-2.12847	14.11.18	1	0	1	2	12	22	1	0
50	신화랑	CD1491	5420986	M	18		13.10.11	64.9535	26.6582	42.9755	68.7892	10.2938	44.8579	16.9.19	12.0776	-17.9125	68.1464	28.2979	-14.1217	62.5218	13.10.11	41.3	37.4	15.9	14.6	-5.81618	-4.86976	-1.29709	-4.06727	4.51909	0.802495	14.8.5	1	0	1	3	12	32	0	0
33	윤서현	CD1493	7703373	M	23		13.10.18	-14.9117	-2.56195	65.7738	8.2973	12.5098	63.953	15.10.07	-12.4208	-17.1852	64.2635	-12.8447	-11.7935	71.4516	13.10.18	36.4	42	39	32.2	1.8983	8.54102	7.56963	9.48972	5.67133	0.948703	14.1.2	1	1	4	1	41	12	0	0
34	김태호	CD1502	5136417	M	20		13.11.20	-25.5992	-7.13198	62.2823	-23.9075	-6.1044	61.488	15.12.09	-17.7275	-16.0172	66.3001	-11.2021	-6.95545	68.5491	13.11.20	2.9	32.5	43.1	28.2	-25.4598	-28.2214	-22.4442	-26.5421	3.01557	1.67928	14.4.1	0	0	2	2	22	22	0	0
53	김예준	CD1507	3915641	M	27		14.1.6	0.387251	10.484	78.3215	4.25338	11.6903	71.8499	16.4.4	2.90321	3.07109	83.8721	-0.605426	-4.10821	79.144	14.1.6	43.4	36	33.5	44.4	-0.380433	0.519114	16.8756	12.4974	17.256	11.9783	14.1.7	0	1	3	1	32	12	1	1
54	정예담	CD1510	5646087	F	18		14.2.3	30.2277	22.1017	54.7003	43.2582	28.047	46.8521	22.10.7	10.1085	2.33343	72.6644	-22.2928	-9.07057	54.8908	14.2.3	17.9	30.7	7.3	15.5	5.26378	7.20992	6.84904	8.46276			14.2.4	1	1	1	1	12	12	1	1
35	박진솔	CD1514	7391733	M	17	1	14.2.17	-1.50768	-17.4652	78.2659	16.6674	-8.15646	77.8033	21.2.22	15.6757	-21.9583	64.4619	17.4898	-23.5465	64.3595	14.2.17	34	35.6	45	44.1	-5.06403	-6.43081	7.85252	-1.44343	12.9166	4.98739	21.4.15	0	0	2	2	21	22	0	0
36	나은서	CD1523	3989236	F	22	2	14.4.14	2.69083	3.69214	63.9386	16.7567	14.4393	53.732	16.8.2	-4.05308	-0.478247	77.9924	5.36108	14.3851	73.5738	14.4.14	32.3	19.1	40.8	37.4	-3.57205	-4.3604	0.458553	-2.10258	4.0306	2.25783	14.4.15	0	0	2	3	22	32	0	0
37	조현강	CD1528	5122423	M	21	3	14.6.13	16.6879	-0.911364	64.5999	24.2251	9.13184	58.832	16.3.23	-15.9606	-12.662	71.2021	-12.3286	-16.4631	69.0206	14.6.13	25.2	31	18.6	39.4	-9.43311	-10.3443	7.25704	6.19056	16.6901	16.5349	14.9.2	1	1	4	1	41	12	1	1
38	이남훈	CD1530	5447186	M	19		14.6.20	13.4187	8.1611	73.5396	20.87	5.00931	64.0657	22.6.13	10.7399	0.413625	79.3228	2.02602	-2.85286	75.114	14.6.20	31.5	29.8	21.7	28.1	-7.79769	-12.8685	-4.12424	-10.7524	3.67346	2.11608	18.4.12	1	1	1	1	12	12	1	1
59	하싼	CD1531	7836104	M	29		14.7.2	24.183	26.5446	47.4409	41.7909	18.4833	62.4081	15.3.10	4.0913	21.0396	66.4278	18.9901	14.0724	64.621	14.7.1	42.5	34.5	43.5	62.6	22.0207	18.6204	36.0004	27.1257			14.7.4	0	0	3	3	32	32	0	0
39	공도현	CD1532	5814525	M	16		14.7.7	25.9447	-10.982	45.5351	29.3166	-9.70119	47.0913	16.6.22	-29.457	-21.7036	63.5522	-15.6337	-23.4092	72.2665	14.7.6	26.4	30.2	19.8	18.8	-6.91004	-10.0949	-9.87826	-13.0962	-2.96822	-3.00138	14.7.8	0	0	2	2	22	22	0	0
61	고영솔	CD1535	5183099	F	20		14.8.25	10.7103	33.7906	61.1786	6.99059	29.408	65.3785	19.8.13	8.18058	27.7296	76.5252	-7.94886	17.3242	82.0717	14.8.25	48.9	36.5	35.5	35.2	9.85277	12.6086	14.8036	15.3374			14.8.26	0	0	3	3	32	32	0	0
62	송하균	CD1538	5388262	M	18		14.9.1	37.193	27.5141	56.9814	29.8327	24.8888	58.4127	15.10.21	6.80125	9.71437	69.1601	2.82607	4.10508	72.243	14.9.1	40.4	33.5	26.9	15.5	11.7039	12.2967	11.9382	10.9211			14.9.2	0	1	3	1	32	12	1	1
40	이든	CD1539	7406651	M	15.5	2	14.9.15	40.34	-6.59526	48.7005	41.1365	-6.90204	50.3632	21.5.28	17.7923	-14.0553	52.3348	-10.5571	2.30097	77.1055	14.9.15	31.1	18.5	-11.7	-2.7	4.17629	11.2748	6.38017	14.9164	2.20387	3.64154	21.12.28	1	0	4	2	42	22	1	0
41	류보경	CD1540	5438838	F	18		14.9.16	5.04623	-8.15903	68.0915	14.66	3.13829	68.8524	19.8.16	0.0885212	-17.9152	69.7925	38.2243	-20.6963	71.3187	14.9.16	28.4	30.8	12.1	18.7	-8.20895	0.465105	-5.5097	1.3313	2.69925	0.866194	14.11.17	0	0	2	2	22	22	0	0
65	주정민	CD1548	7738318	M	19		14.10.23	24.1176	17.4747	62.8235	25.3247	10.7732	57.2608	24.9.9	9.29879	-10.7344	72.0469	5.32291	-25.2169	50.9954	14.10.23	38.9	25.3	17.4	4.5	6.46707	7.82688	9.19232	8.51296	2.72525	0.686087	14.12.1	1	0	1	3	12	32	1	1
66	이진석	CD1555	7929963	M	24		14.11.27	25.0525	12.7183	60.9485	43.861	22.352	46.3606	17.6.21	-6.86031	-6.76424	63.1144	25.608	-9.31204	60.2751	14.11.27	4.5	30	20.4	18.4	2.03523	1.73396	5.9847	4.98329			15.5.7	0	1	3	1	32	12	1	1
42	박준영	CD1561	3745009	M	24		15.1.5	28.9036	4.02708	51.452	35.7843	9.80067	50.8028	17.1.16	-1.96917	-0.119442	57.4161	9.67531	0.602004	57.0175	15.1.7	34.3	35.8	24.7	11.3	1.60833	-1.04319	4.73582	2.11806	3.12749	3.16125	15.1.6	0	0	2	3	22	32	0	1
68	최재혁	CD1564	7939665	M	23		15.1.28	22.4041	33.098	47.961	36.5025	14.1176	43.5432	17.2.10	8.75693	-1.15594	69.3387	-10.1225	1.66672	62.3238	15.1.28	33.8	33.5	32.3	28.2	25.8573	24.4351	29.146	27.4776			15.2.26	1	1	1	1	12	12	1	1
43	양소희	CD1568	7481752	F	28		15.2.4	14.3052	-12.7197	50.7369	6.36749	-5.73294	72.5962	16.8.5	2.68273	-28.8959	14.3491	-1.2388	1.1054	75.1979	15.2.4	30.8	27.2	33.5	25.8	-216.94	-213.749	-3.34175	17.7328	213.598	231.482	15.4.21	0	0	2	2	21	21	0	0
44	장태환	CD1570	4212224	M	20	3	15.2.6	7.07279	8.73885	70.6833	-4.24844	-2.08976	71.3471	21.10.8	-14.9764	7.22949	60.3984	-11.3631	13.4749	66.9526	15.2.6	42.5	34.8	15.7	20.2	-6.54992	-2.37343	-4.39931	-1.63612	2.15062	0.737317	15.7.14	0	0	3	2	32	22	0	0
45	배원진	CD1573	7820436	M	17		15.2.27	37.9436	20.9015	41.1574	24.121	7.05157	51.9532	19.11.20	-6.89859	11.3022	48.1156	55.0259	25.0919	45.5671	15.11.18	30.5	13.1	23.5	18.3	2.42676	-2.04257	1.46673	-1.05865	-0.960025	0.983921	15.11.19	0	0	3	3	32	32	1	0
46	김지원	CD1575	5538987	F	15.1	2	15.3.17	7.32575	3.77844	69.8039	45.5822	-3.82958	52.0225	20.4.27	16.9758	7.05204	59.297	-0.546532	3.94786	65.6951	15.3.17	33.5	35.3	16	8.2	-11.4891	-14.5344	-11.4999	-15.0579	-0.010806	-0.523475	20.12.24	0	0	2	2	22	22	0	0
73	백진호	CD1577	7355218	M	19	3	15.4.1	0.202544	10.6725	65.1206	-1.63599	23.925	57.5008	18.9.5	-5.8003	-11.8121	59.6802	12.6476	19.4666	55.2215	15.4.1	49.7	43.7	43.3	50.1	0.00427603	-5.60492	5.20311	-0.0356518	5.19884	5.56927	15.4.2	1	0	1	3	12	32	1	0
47	조현성	CD1578	4173825	M	21		15.4.2	22.2003	0.0762467	63.7688	42.5117	1.98044	55.0875	18.8.16	-2.14843	-19.219	60.9666	17.1861	-14.9999	62.3964	15.4.2	13.4	36.6	28.3	16.8	-3.24287	-2.79279	3.5139	3.51545	6.75676	6.30824	16.5.3	0	0	2	2	21	21	0	0
48	장성제	CD1584	5622425	M	18	2	15.5.11	0.210152	4.69894	75.1726	12.5891	16.2953	59.5678	18.3.28	0.995573	0.598958	78.1922	-1.13146	6.31477	72.8624	15.5.11	13.3	39.2	21	18.8	-10.2162	-6.98129	-33.5526	-28.548	-23.3364	-21.5667	15.9.1	0	0	2	3	22	31	0	0
49	유지혁	CD1587	7821450	M	13		15.6.4	26.9644	14.5707	50.7903	57.8625	8.01503	33.2225	21.3.23	-5.11025	-18.8882	68.9395	14.3394	-25.381	59.6004	15.6.4	34.3	36.3	14.2	10.6	-14.9809	-19.4254	-16.1277	-22.2152	-1.14672	-2.78988	15.6.11	0	1	3	1	32	12	0	0
77	박서연	CD1590	8014518	F	20		15.7.15	22.9928	21.1511	59.7439	34.2518	23.2544	49.6206	17.11.29	16.86	12.5107	64.2233	32.6099	17.9995	59.2133	15.7.14	38.8	46.8	12.7	13.6	11.0846	5.00321	10.9045	4.94075			15.7.16	1	1	1	1	12	12	1	1
50	이지호	CD1591	7360437	M	17		15.7.29	40.1208	-2.48953	57.5956	28.035	-10.1493	52.9086	17.9.13	-25.5451	-14.1834	64.0309	-23.3024	-9.23308	67.56	15.7.29	44.3	55.8	26.5	8.4	-5.24197	-6.06565	-6.89663	-8.34717	-1.65465	-2.28152	15.7.30	0	0	2	2	22	22	1	0
79	임채현	CD1606	5318775	M	18		15.10.20	34.0916	37.0037	46.7022	31.956	25.3793	50.7039	18.8.9	3.97454	21.7281	65.9891	14.5345	6.2791	66.4535	15.10.12	41.4	40.9	17.8	18.8	16.589	13.4797	16.4863	12.6024			16.7.19	0	1	3	1	32	12	0	0
51	서영채	CD1608	5849600	F	18	2	15.10.28	10.168	9.18076	69.7337	16.3899	6.65068	69.8205	20.7.1	21.7645	17.9525	61.6194	17.1802	18.2118	65.2861	15.10.28	42.1	43	11.8	20.7	8.29646	10.0017	9.23084	9.82895	0.934373	-0.172778	20.8.4	0	1	3	1	32	12	0	0
52	고범진	CD1615	5843713	M	17	1	15.11.25	3.51954	4.21887	76.265	13.5965	10.9501	72.0965	22.12.6	7.77304	-7.29464	77.1269	10.7835	2.50997	80.7187	15.11.25	53.1	61.2	43.6	33.1	-15.8998	-11.704	5.34276	7.36703	21.2425	19.071	20.8.6	1	1	4	1	41	12	1	1
82	이재원	CD1623	5805142	M	14.5	2	16.1.13	21.9653	15.7471	61.5808	18.3795	13.9547	61.7707	22.7.14	-13.5025	-5.41339	68.9666	-12.2755	-7.10272	58.7046	17.7.14	57.9	46.4	24	19.2	-1.65164	-4.60276	1.44808	-5.6685			18.1.2	1	1	1	1	12	12	1	1
53	이규용	CD1628	5552218	M	16	1	16.3.3	29.4891	6.98966	54.3548	33.292	8.67641	56.4264	20.8.6	3.61016	-1.17002	83.6634	11.358	1.18445	85.2907	16.3.3	43.6	47.6	17.3	17.4	-24.8184	-17.9984	-28.3211	-18.4227	-3.50269	-0.424276	17.2.7	1	1	1	1	12	12	1	1
84	이시은	CD1629	5552217	F	16	2	16.3.3	30.9211	12.2786	55.622	30.7519	13.5711	53.0904	20.8.6	3.08681	-4.35815	83.0635	2.42868	2.78393	84.4745	16.3.3	52.6	46.5	37.3	21.3	-2.16803	0.482183	-6.62433	-7.32629			17.2.7	1	1	1	1	12	11	1	0
54	공현정	CD1632	5422599	F	15.9	3	16.3.16	-16.0645	8.25423	63.9008	-18.4538	10.3635	62.1599	19.12.04	-13.9111	-2.51212	72.8916	-15.014	4.04912	73.6349	16.3.16	41.5	24.3	22.3	25.3	6.66579	5.15643	6.68875	3.67717	0.0229647	-1.47926	16.10.4	0	0	3	3	32	32	1	1
55	강지민	CD1636	5871680	F	16	2	16.5.10	21.4097	6.56365	67.5224	13.7856	8.94523	52.3199	21.3.19	12.8749	-22.6501	67.0038	12.2775	-19.4288	72.6732	16.5.10	42.4	51.7	6.3	15.3	4.13781	5.93397	5.07336	6.51015	0.935554	0.576182	20.4.14	1	1	1	1	12	12	0	0
56	김한솔	CD1643	5284334	M	20		16.6.27	1.21965	20.2503	51.1849	17.6746	0.279272	47.4476	19.1.21	-21.2321	-22.6742	56.6862	3.94086	-14.971	69.8545	15.11.27	33.8	25.8	26.6	18	-8.88178	-10.9743	-8.18219	-11.0008	0.699593	-0.0264309	16.6.28	1	0	1	2	12	22	0	0
57	김회석	CD1644	8060732	M	42		16.6.28	21.0857	1.97317	55.0046	8.28033	-2.15835	55.4492	19.5.2	6.24652	13.0097	59.6475	11.4363	-13.8041	59.9396	16.6.28	36.2	15.8	20.6	23.5	-9.50007	-8.90509	-6.40089	-9.57488	3.09918	-0.669789	16.6.30	0	0	2	2	22	22	0	1
89	정아름	CD1649	5327431	F	18	3	16.8.11	-23.0453	31.9072	49.3871	31.2968	13.8942	49.7045	19.8.16	8.869	3.24282	63.1846	11.5058	5.06606	64.9208	16.11.15	49.4	30.2	52	33.4	6.60901	2.09874	6.1046	2.03527			17.9.5	1	0	1	3	12	32	1	1
90	구민지	CD1650	7881279	F	21		16.8.11	5.50147	10.1186	71.5207	-3.64321	10.7939	74.6249	20.5.15	15.3655	2.63704	64.0666	8.01682	2.64073	63.911	16.8.12	49.3	43.5	58.3	37.9	3.9478	8.51197	19.4088	19.4003	15.461	10.8883	18.4.10	1	1	1	1	12	12	1	1
58	백승원	CD1653	4610823	M	20		16.8.19	31.8579	-2.63276	63.6353	37.7638	0.454256	55.6897	19.1.9	3.66845	-9.40341	84.5224	11.2807	14.0205	80.2462	16.8.19	47.9	41.5	15.4	17.7	1.6462	4.14469	0.848638	3.10851	-0.797557	-1.03617	16.12.1	1	0	4	2	42	22	1	0
59	최휘원	CD1659	7901184	M	18		16.10.4	-5.84073	28.7657	52.9738	20.8197	4.67561	60.027	24.9.4	-17.2507	-15.2073	77.5704	15.5408	1.0365	71.1092	16.10.5	48.2	39.7	38.1	30.7	7.42269	11.2601	15.848	19.7104	8.42527	8.45024	17.12.21	1	0	1	2	12	21	0	0
93	신지항	CD1666	5030851	M	18	2	16.10.28	-5.24698	19.5618	57.7865	-3.03647	13.4061	62.3655	21.1.5	-11.6272	6.15418	82.3679	11.0259	9.40305	70.6533	18.10.26	45.9	30.4	38.2	34	-1.73307	0.275335	-0.757314	-1.08117			18.12.13	1	0	1	3	12	32	1	0
60	송원준	CD1670	7409296	M	14.2	2	16.11.28	44.8958	-0.64477	46.856	41.9074	-3.32051	43.781	19.1.3	-36.6928	-21.2817	57.8006	-17.9674	-21.6625	57.0868	16.11.23	51.8	61.3	21.1	16.1	-18.3001	-17.1327	-19.4308	-18.0762	-1.13075	-0.943553	16.12.6	1	1	4	4	42	42	0	0
61	이혜원	CD1674	8358758	F	15.11	1	17.1.2	28.5196	17.4758	46.799	30.9743	6.19188	54.1194	23.4.13	-0.476023	-0.0907124	79.1565	10.5531	8.28869	79.6054	17.1.2	46.4	34.4	18.4	10.9	10.523	11.3692	8.25012	10.8638	-2.27284	-0.505402	17.2.16	1	1	1	1	12	12	1	0
62	구예린	CD1678	5628433	F	16		17.2.7	9.51369	-2.9651	68.7871	21.3193	-0.848641	59.4958	19.10.30	2.58045	-6.49088	79.6074	-14.9747	-18.6141	75.7551	17.3.7	39.3	54.4	16.7	14.6	0.393413	-1.99973	2.43753	-1.05425	2.04412	0.945481	17.4.11	0	1	2	4	22	42	0	1
63	김민주	CD1679	5612913	F	15.11	1	17.2.13	15.0784	-8.93588	66.8329	12.5355	-1.48472	66.6211	21.8.11	16.5887	0.921278	68.9883	7.8079	1.97868	65.3814	16.11.2	30.6	37.3	5.5	19.6	-11.0743	-14.7686	-0.759214	7.61467	10.3151	22.3833	17.3.2	0	1	2	4	21	41	0	1
64	진승현	CD1689	5289408	M	16	2	17.5.15	10.5447	3.37628	64.3511	14.7023	11.0531	68.8099	22.5.9	26.7505	0.0969735	60.2103	3.59994	-1.12997	75.9634	17.5.15	48.3	48.9	11.8	12.1	0.060763	-2.68082	0.585613	-2.70623	0.52485	-0.0254107	18.6.9	1	1	4	1	42	12	0	1
65	이주언	CD1700	5177568	M	19	2	17.9.7	-15.3173	5.7872	49.45	20.4503	-1.80718	50.7492	22.7.26	-2.1452	10.9779	66.5373	10.8624	4.84503	68.3307	17.9.7	43.7	32.7	28.9	4.3	4.12645	3.44224	0.776519	-0.978403	-3.34993	-4.42064	17.9.12	0	0	3	2	32	22	0	0
66	윤석오	CD1717	5781592	M	17	1	17.12.5	28.047	-1.35396	64.917	11.2212	21.7621	52.0319	21.12.27	12.3824	5.88565	72.0473	1.03093	8.67744	74.4016	17.12.5	52.5	49.8	38.9	55	-11.1012	-8.03933	-5.71007	-5.20223	5.39118	2.83709	18.9.18	0	0	2	3	21	32	0	1
67	김진호	CD1720	7479946	M	15		17.12.14	2.4587	4.68167	84.59	21.2572	4.64808	68.0882	23.1.31	9.47341	-3.18213	80.9344	-5.13974	-7.18392	91.745	17.12.14	47	42.3	43.3	30.1	3.55083	6.25188	10.3976	9.30655	6.84674	3.05467	17.12.15	0	0	2	2	21	22	1	1
102	김지환	CD1726	5988909	M	18	2	18.1.26	-10.1295	17.024	62.1618	8.24736	16.1359	62.9786	19.11.4	9.67547	-17.9024	66.33	-1.57385	-13.651	68.084	18.1.26	34.3	20.6	24.3	16.6	2.42841	-2.79107	5.43029	-0.253564			18.3.2	1	1	1	1	12	12	0	0
68	이율	CD1727	5948564	F	15.2	3	18.2.1	-32.3253	-17.3482	57.8046	-4.57108	-14.3674	67.8463	19.12.18	-38.5681	-20.104	51.5535	-21.8802	-13.5266	55.2083	18.2.1	40.9	52.4	32.1	30.9	-19.0202	-11.6104	-16.3575	-11.1253	2.66273	0.485087	18.2.8	0	0	2	2	22	22	0	0
69	엄태원	CD1729	5987280	M	13.9	2	18.2.12	8.5093	15.1462	56.6161	8.05351	2.82656	82.0683	22.9.5	-28.0373	-4.44417	70.5351	-25.2469	-9.44448	73.4409	18.2.12	38.2	35.3	37.7	29.7	-13.7563	-17.5614	-12.1429	-18.0305	1.61341	-0.469101	18.2.13	0	1	3	4	32	42	1	1
70	이승은	CD1735	8207062	F	13		18.4.6	33.4013	14.3248	57.797	-7.06455	-4.12485	57.2219	21.10.13	3.02164	-7.51342	60.8116	-18.9087	-14.6825	62.4841	18.4.6	43.5	29.1	12.4	30.7	-3.25538	-4.58812	-2.92799	-4.48565	0.327391	0.102465	18.12.6	0	0	3	2	32	22	1	1
71	표세진	CD1738	5177126	M	18		18.5.30	46.1738	-18.8201	45.8596	33.8551	-3.91858	53.1043	22.9.28	14.4809	6.03227	71.2758	18.3934	-11.1375	64.2254	18.5.31	37.2	45.1	16.2	16.3	-13.5323	-9.42066	-11.9426	-9.02625	1.58975	0.394404	19.3.12	0	0	2	2	22	22	0	1
107	이서경	CD1740	5808068	F	17		18.6.27	-27.9906	13.5124	49.1548	8.26745	17.1802	53.318	21.6.9	-4.14342	-6.41769	70.7329	-4.526	0.125495	71.4502	18.6.27	47	37.2	54.8	35.1	14.0089	14.6905	11.0288	11.257			19.3.26	1	1	1	1	12	12	1	1
72	주새봄	CD1743	7506414	F	12.8	2	18.8.1	36.3963	6.926	60.3115	18.5443	12.3181	65.5327	20.11.30	-0.93005	-11.8287	74.5068	19.7583	-14.3434	64.6927	18.8.1	45.8	39.3	39	34.6	7.94644	12.9826	-6.87828	-1.87414	-14.8247	-14.8568	18.8.16	0	0	3	3	31	31	0	1
73	김우빈	CD1750	7811084	M	14		18.10.29	24.0839	34.4454	34.4116	57.9347	8.63346	39.2592	24.6.10	20.2534	-6.91144	59.4272	47.0874	3.69708	53.5006	18.11.16	57.5	45.4	16.5	9.1	-8.72827	-3.01798	-4.77131	2.84589	3.95695	5.86388	18.12.4	0	0	3	3	32	32	1	0
74	윤성빈	CD1755	5292633	M	18		18.11.21	-7.62496	2.10378	62.2644	4.39312	9.46761	59.3277	22.8.4	-12.0337	-6.52593	72.9481	-12.546	-3.09484	73.1092	18.11.21	40.8	53.5	21.8	29.9	1.95722	6.74915	9.72493	11.321	7.76771	4.57182	20.7.21	0	1	2	1	21	12	1	1
75	공민수	CD1758	7733983	M	14		18.12.5	0.859493	-10.8941	68.3739	7.38908	-12.8279	66.1605	24.8.30	11.815	-16.8207	72.2658	23.52	-1.47161	68.1743	18.12.5	30.5	29.4	7.6	6.7	-5.04685	-7.98585	-4.92726	-8.09502	0.119588	-0.109169	19.12.3	0	0	2	2	22	22	0	0
112	장태양	CD1772	8628217	M	11		19.4.12	17.5034	26.9912	56.6637	40.1634	27.4747	49.4405	23.1.10	25.8827	0.310784	71.3866	39.9125	-9.05018	60.3208	19.4.12	45.6	44.4	13.8	7.6	8.38319	7.81084	7.27944	4.87344			20.5.26	1	1	1	1	12	12	1	1
76	이서아	CD1773	7964995	F	14		19.4.23	11.6029	5.70922	62.8843	39.0786	5.80538	51.6322	21.12.27	-0.0717159	-8.96023	61.1522	15.1194	-11.8304	59.0644	18.10.11	41.6	41.2	33.7	11.7	9.60533	4.66676	8.59019	2.207	-1.01514	-2.45975	19.9.24	0	0	3	3	32	32	1	1
114	김이든	CD1777	7728326	F	13	2	19.5.10	35.2425	22.9544	51.6653	4.1798	32.9447	53.1057	22.8.3	6.29108	7.15133	75.2347	-4.07811	1.38863	73.8046	19.5.10	51.1	53	16	13.7	-2.00161	-3.97616	5.29524	5.85394			20.11.3	1	1	1	1	12	12	1	1
115	김율	CD1781	7695118	M	12.9	1	19.6.21	-15.4202	14.4274	62.4897	4.15642	13.0759	66.1862	24.6.11	-5.05838	-4.88214	64.6476	21.0634	18.2796	57.0983	19.6.21	59.2	52.5	38.9	11.2	-5.2342	-8.48926	-8.8921	-13.4726			20.8.11	1	1	1	1	12	12	1	0
77	한시연	CD1785	5599840	F	18		19.7.3	-2.74402	-5.1245	68.8068	-14.1039	2.31422	64.5351	22.5.10	28.9581	-17.8934	54.2162	-22.528	-6.64472	60.1374	19.7.3	52.6	65.5	33.7	37.4	-13.4369	-10.0717	-1.41997	-2.90088	12.0169	7.17086	20.2.13	0	1	2	4	21	0	0	0
78	오지석	CD1786	5863442	M	15.5	3	19.7.9	9.99776	23.4774	48.3739	-43.3857	8.61599	46.6089	22.1.19	-5.04075	-7.66379	69.1697	-22.8844	-11.5477	63.3788	19.7.9	42.8	18.6	29.7	17.8	-0.849831	-3.45762	0.142595	-2.48804	0.992426	0.969583	19.8.29	1	0	1	3	12	32	1	1
79	백연서	CD1791	7644042	F	11		19.9.2	3.11923	-9.05042	65.1205	24.2326	-13.5368	64.1752	23.3.17	-6.34625	-21.8106	56.6554	4.09392	-18.9823	61.082	19.9.3	44.4	50.5	24.5	15.1	-18.4564	-17.2443	-15.425	-16.3495	3.03135	0.894791	20.1.16	0	0	2	2	22	22	0	0
119	황태영	CD1796	5840562	M	14		19.10.2	-3.51998	11.6657	77.8708	16.539	17.649	55.113	22.10.21	-15.9163	2.3733	68.5617	25.2115	-8.27811	51.8148	19.10.2	40	44.8	41	18.4	-5.08571	4.01654	4.00201	7.26537	9.08772	3.24882	20.9.22	0	1	3	1	32	12	1	1
80	김인하	CD1803	5758949	F	16	1	19.11.15	15.2572	8.75321	66.0353	-0.823716	-2.91847	88.0092	22.4.6	-10.4933	9.7996	85.9093	-8.82177	1.85438	85.8222	19.11.15	32.1	23	36.7	34.4	-3.99845	-3.46177	5.46367	0.353399	9.46212	3.81517	19.12.10	0	0	3	2	32	22	0	0
81	김성진	CD1817	8534701	M	15		20.2.7	30.6181	-0.603416	65.4198	30.4368	-12.7183	58.379	23.3.2	17.3912	2.86784	65.0919	-11.0155	-1.51342	65.5822	20.2.7	36.5	37.8	23.5	14.1	-4.42066	1.08724	0.968897	4.54047	5.38955	3.45323	20.12.31	0	1	2	4	21	42	0	0
122	박태경	CD1820	7921453	M	12.7	2	20.3.2	7.25224	19.0709	64.0542	-3.65811	16.6501	62.8476	22.4.20	21.3864	-0.615503	72.2253	-0.0218366	2.70438	77.3999	20.3.2	38.4	45.2	35.1	39	-12.4905	-11.7112	3.36848	2.51484			20.3.31	1	0	1	3	12	32	1	1
82	고민서	CD1836	8769335	F	11		20.9.4	19.3139	3.52128	67.303	28.1304	5.7549	53.0423	24.6.24	26.9206	-15.6541	54.5359	35.4474	-10.0385	53.0439	20.9.4	45	33.9	1.7	13.6	0.719201	2.92862	1.22703	3.74182	0.507829	0.813205	21.1.14	0	1	2	1	22	12	0	0
83	이태윤	CD1854	7351699	F	13		20.11.25	51.0622	-19.2194	41.7401	31.9296	-10.081	43.3073	24.7.10	-1.30918	-20.806	67.9371	15.9789	-17.6867	61.704	20.11.26	48	47	2.5	4.6	-32.4915	-31.3463	-31.417	-30.1627	1.07455	1.1836	20.11.26	1	1	4	4	42	42	0	0
84	김영조	CD1866	7905665	F	12.7	2	21.3.9	0.637219	-9.36454	66.5842	2.34584	-11.325	71.7786	23.5.30	-2.94735	-6.45414	55.6228	-7.72355	8.50043	55.112	21.3.9	45.9	20.3	1.2	3.5	-12.9192	-11.9857	-12.765	-11.9573	0.154153	0.0283687	23.6.15	0	0	2	2	22	22	0	0
126	손승민	CD1876	5795894	M	15		21.4.14	-0.0316541	11.1076	77.2327	-10.8829	13.9204	77.1109	24.9.30	-12.2603	0.663617	83.9278	-16.8597	-7.15108	79.992	21.4.14	51.4	57	25.4	19.7	0.143674	1.17849	2.04179	1.58735	1.89812	0.408861	22.6.7	1	1	1	1	12	12	1	1
85	오동권	CD1881	7912672	M	11		21.4.22	54.3467	9.85909	40.7252	33.4118	-1.34716	49.1256	21.10.18	7.0461	-16.4451	65.4315	29.179	-12.9695	58.3136	21.5.14	49.6	57	1	1.6	-2.68439	-0.664686	-3.79324	-1.30149	-1.10884	-0.636806	51.5.18	1	1	1	4	12	42	0	0
86	김소윤	CD1914	8061529	F	9.7	2	21.15.15	5.85088	-6.73392	69.787	13.0976	13.2623	60.585	24.6.26	4.24189	-4.57201	82.7895	14.0004	4.27551	75.6218	21.12.15	26.9	38.2	11.1	4.1	4.36489	13.0917	4.09619	11.49	-0.268698	-1.60174	22.4.14	0	1	2	1	22	12	0	1
87	우혁준	CH0714	5435207	M	17	1	18.11.2	16.1276	8.36546	69.078	3.21005	-4.62219	81.4522	22.8.17	8.49833	0.469424	82.7033	-10.4598	-8.57915	85.7567	18.11.2	31.9	31.3	23.4	40.8	9.0079	12.0642	17.6936	16.7524	8.68568	4.68821	19.11.12	0	0	3	2	32	22	1	0
																																	Femoral anteversion : 성인 0-15 영유아 <30

## Sheet: Sheet1
1	1
0	0
0	0
0	0
0	0
0	0
0	0
0	0
0	1
0	0
0	0
0	0
0	0
0	0
0	0
1	0
0	0
0	0
0	0
0	1
0	1
0	0
0	0
0	1
0	0
0	1
0	1
0	0
1	1
0	0
0	0
1	1
1	1
0	0
0	0
0	0
0	0
1	1
0	0
0	0
0	0
1	1
1	1
1	1
1	1
0	0
1	1
1	1
0	0
0	0
1	0
1	1
0	0
0	1
1	1
0	0
0	0
0	0
0	0
1	1
1	1
0	0
0	0
1	0
0	1
0	0
0	0
0	0
0	1
0	0
1	1
0	0
0	0
0	0
0	0
1	0
0	0
0	0
0	0
1	1
0	0
1	1
1	1
1	1
1	1
1	1
1	1
0	0
0	0
1	0
1	0
0	0
1	1
1	0
1	0
0	0
1	1
1	1
0	1
0	0
1	1
0	0
0	0
0	0
0	0
1	1
0	0
0	0
0	0
0	0
1	0
0	0
0	0
1	1
1	1
0	0
1	1
0	0
1	1
1	1
0	1
1	0
0	0
0	1
0	0
0	0
0	0
0	0
0	1
0	0
0	0
1	1
0	0
0	1
0	0

## Sheet: 전체
							Pre - GAIT					derotational OP			Post - GAIT					CT					수술 전후 maximal Hip IR차이
	name	Gait number	patient no	sex	age	GMFCS	Gait data	foot progress Rt	foot progress Lt	hip rot Rt	hip rot Lt	op data	Rt femur op	Lt femur op	Gait data	foot progress Rt	foot progress Lt	hip rot Rt	hip rot Lt	CT data	CT-Rt FA	CT-Lt FA	CT-Rt TT	CT-Lt TT	Rt	Lt	GDI Rt	GDI Lt
174	김율	CD1781	7695118	M	12.9	1	19.6.21	-8.9819	10.422	28.5788	25.073	20.8.11	+	+	24.6.11					19.6.21	59.2	52.5	38.9	11.2			62.4897	66.1862
157	이재원	CD1623	5805142	M	14.5	2	16.1.13	21.1179	20.145	32.5469	43.4988	18.1.2	+	+	22.7.14					17.7.14	57.9	46.4	24	19.2			68.9666	58.7046
131	김우빈	CD1750	7811084	M	14		18.10.29					18.12.4	-	-	24.6.10					18.11.16	57.5	45.4	16.5	9.1
57	윤세은	CD1418	5336117	F	20		16.4.21					16.4.28	-	-	19.1.16					16.3.16	57.2	56.2	47.7	35.5	좋은예제
132	추가은	CD1751	8636846	F	16		18.10.31					19.7.18	+	+	22.2.16					18.10.31	55.3	48	39.7	26.8
156	고범진	CD1615	5843713	M	17	1	15.11.25	3.51954	14.7806	22.7477	31.891	20.8.6	+	+	22.12.6					15.11.25	53.1	61.2	43.6	33.1			77.1269	80.7187
137	한시연	CD1785	5599840	F	18		19.7.3					20.2.13	-	+	22.5.10					19.7.3	52.6	65.5	33.7	37.4
159	이시은	CD1629	5552217	F	16	2	16.3.3	30.9211	27.5756	26.717	25.4048	17.2.7	+	+	20.8.6					16.3.3	52.6	46.5	37.3	21.3			83.0635	84.4745
168	윤석오	CD1717	5781592	M	17	1	17.12.5	27.9293	11.2212	8.27325	33.6075	18.9.18	-	-	21.12.27					17.12.5	52.5	49.8	38.9	55			72.04	74.4
148	조윤서	CD1412	5088033	F	18	2	12.4.4	29.63	8.72423	33.4678	27.2024	12.4.12	-	-	19.5.24					12.4.4	52.1	34.3	30.8	28.8			66.5793	76.8751
164	송원준	CD1670	7409296	M	14.2	2	16.11.28	52.4085	41.9074	16.0161	16.7387	16.12.6	+	+	19.1.3					16.11.23	51.8	61.3	21.1	16.1			57.8722	57.1844
48	천준호	CD1371	4173536	M	21		11.9.2					11.10.18	+	+	15.6.11					11.8.22	51.5	46.4	27.7	23.9
144	손승민	CD1876	5795894	M	15		21.4.14					22.6.7	+	+	24.9.30					21.4.14	51.4	57	25.4	19.7
173	김이든	CD1777	7728326	F	13	2	19.5.10	24.6959	34.4107	41.2841	42.8298	20.11.3	+	+	22.8.3					19.5.10	51.1	53	16	13.7			75.2347	74.9079
108	백진호	CD1577	7355218	M	19	3	15.4.1					15.4.2	+	-	18.9.5					15.4.1	49.7	43.7	43.3	50.1
179	오동권	CD1881	7912672	M	11		21.4.22					51.5.18	-	-	21.10.18					21.5.14	49.6	57	1	1.6
118	정아름	CD1649	5327431	F	18	3	16.8.11					17.9.5	-	-	19.8.16					16.11.15	49.4	30.2	52	33.4
119	구민지	CD1650	7881279	F	21		16.8.11					18.4.10	+	+	20.5.15					16.8.12	49.3	43.5	58.3	37.9
92	고영솔	CD1535	5183099	F	20		14.8.25					14.8.26	+	-	19.8.13					14.8.25	48.9	36.5	35.5	35.2
123	오채원	CD1691	5481785	F	17	3	17.5.29					18.12.18	-	-	21.6.7					17.5.30	48.3	59.6	28.4	40.7
167	진승현	CD1689	5289408	M	16	2	17.5.15	10.2376	14.7023	23.1593	22.8146	18.6.9	+	+	22.5.9					17.5.15	48.3	48.9	11.8	12.1			60.2103	75.9634
121	최휘원	CD1659	7901184	M	18		16.10.4					17.12.21	+	-	24.9.4					16.10.5	48.2	39.7	38.1	30.7	둘더 FA증가했지만 Rt만IR증가해서 Rt 만 수술
143	이태윤	CD1854	7351699	F	13		20.11.25					20.11.26	-	-	24.7.10					20.11.26	48	47	2.5	4.6
120	백승원	CD1653	4610823	M	20		16.8.19					16.12.1	+	-	19.1.9					16.8.19	47.9	41.5	15.4	17.7
56	김민성	CD1414	7452339	M	21		12.4.16					12.4.17	-	-	16.2.17					12.4.16	47.5	51.9	40.6	34.1	좋은예제
126	김진호	CD1720	7479946	M	15		17.12.14					17.12.15	-	-	23.1.31					17.12.14	47	42.3	43.3	30.1
130	이서경	CD1740	5808068	F	17		18.6.27					19.3.26	+	-	21.6.9					18.6.27	47	37.2	54.8	35.1
84	박한솔	CD1516	7491135	F	18		14.3.19					14.8.7	-	-	18.8.31					14.3.19	46.9	44.4	38.4	31.4
8	백지웅	CD0762	4125539	M	23		13.8.22					13.11.5	-	-	15.2.12					13.8.22	46.4	35.4	30.8	27.4	좋은 example이다
165	이혜원	CD1674	8358758	F	15.11	1	17.1.2	28.5196	31.4478	34.7122	15.0267	17.2.16	+	+	23.4.13					17.1.2	46.4	34.4	18.4	10.9			79.1565	79.6054
163	신지항	CD1666	5030851	M	18	2	16.10.28	5.81101	11.0259	23.4737	26.964	18.12.13	-	-	21.1.5					18.10.26	45.9	30.4	38.2	34			82.3679	70.6533
178	김영조	CD1866	7905665	F	12.7	2	21.3.9	-0.183117	-7.72355	8.00635	22.2561	23.6.15	-	-	23.5.30					21.3.9	45.9	20.3	1.2	3.5			55.6228	55.112
172	주새봄	CD1743	7506414	F	12.8	2	18.8.1	1.10772	19.7583	12.7177	19.5834	18.8.16	-	-	20.11.30					18.8.1	45.8	39.3	39	34.6			74.5068	64.6927
135	장태양	CD1772	8628217	M	11		19.4.12					20.5.26	+	+	23.1.10					19.4.12	45.6	44.4	13.8	7.6
85	유예성	CD1522	5883599	M	17		17.10.30					17.10.31	-	-	20.11.25					17.10.30	45.3	44.4	36.3	54.3
142	고민서	CD1836	8769335	F	11		20.9.4					21.1.14	-	+	24.6.24					20.9.4	45	33.9	1.7	13.6
138	백연서	CD1791	7644042	F	11		19.9.2					20.1.16	-	-	23.3.17					19.9.3	44.4	50.5	24.5	15.1
141	정환유	CD1822	5912304	M	16	3	20.3.11					20.3.12	-	-	22.6.10					20.3.11	44.4	38.4	29.8	26.3
114	이지호	CD1591	7360437	M	17		15.7.29					15.7.30	-	-	17.9.13					15.7.29	44.3	55.8	26.5	8.4
78	최지우	CD1488	4333994	M	20		13.9.24					14.11.18	-	-	17.1.5					13.9.24	44	43.9	30.2	24.8
124	이주언	CD1700	5177568	M	19	2	17.9.7					17.9.12	-	-	22.7.26					17.9.7	43.7	32.7	28.9	4.3
158	이규용	CD1628	5552218	M	16	1	16.3.3	27.3389	33.2921	24.5648	21.3756	17.2.7	+	+	20.8.6					16.3.3	43.6	47.6	17.3	17.4			85.2907	83.6634
128	이승은	CD1735	8207062	F	13		18.4.6					18.12.6	-	-	21.10.13					18.4.6	43.5	29.1	12.4	30.7	FA는 증가했는데 hip IR은 안증가 -> 수술 안함 -> 악화안됨
82	김예준	CD1507	3915641	M	27		14.1.6					14.1.7	-	+	16.4.4					14.1.6	43.4	36	33.5	44.4
66	명다운	CD1450	4080560	F	21	1	12.12.4					13.1.15	+	+	16.1.15					12.12.4	43.3	43.6	29.3	15.4
175	오지석	CD1786	5863442	M	15.5	3	19.7.9	8.10409	-43.3857	42.9283	17.7426	19.8.29	+	-	22.1.19					19.7.9	42.8	18.6	29.7	17.8			69.1697	63.3788
89	하싼	CD1531	7836104	M	29		14.7.2					14.7.4	-	-	15.3.10					14.7.1	42.5	34.5	43.5	62.6
106	장태환	CD1570	4212224	M	20	3	15.2.6					15.7.14	-	-	21.10.8					15.2.6	42.5	34.8	15.7	20.2
161	강지민	CD1636	5871680	F	16	2	16.5.10	13.182	12.2775	-2.75867	8.40309	20.4.14	-	-	21.3.19					16.5.10	42.4	51.7	6.3	15.3			67.0038	72.6732
155	서영채	CD1608	5849600	F	18	2	15.10.28	21.7645	15.7754	35.8949	23.9406	20.8.4	+	+	20.7.1					15.10.28	42.1	43	11.8	20.7			61.6194	65.2861
136	이서아	CD1773	7964995	F	14		19.4.23					19.9.24	-	-	21.12.27					18.10.11	41.6	41.2	33.7	11.7
160	공현정	CD1632	5422599	F	15.9	3	16.3.16	-13.9111	-12.4967	14.1244	26.9388	16.10.4	-	-	19.12.04					16.3.16	41.5	24.3	22.3	25.3			72.8916	73.6349
44	양희연	CD1363	5903216	F	20		17.1.9					20.1.14	-	-	22.4.7					17.1.9	41.4	45.4	36.7	42.8
115	임채현	CD1606	5318775	M	18		15.10.20					16.7.19	+	+	18.8.9					15.10.12	41.4	40.9	17.8	18.8
79	신화랑	CD1491	5420986	M	18		13.10.11					14.8.5	+	-	16.9.19					13.10.11	41.3	37.4	15.9	14.6
170	이율	CD1727	5948564	F	15.2	3	18.2.1	-21.3087	-21.8039	5.91772	-5.69483	18.2.8	-	-	19.12.18					18.2.1	40.9	52.4	32.1	30.9			71.891	66.1943
133	윤성빈	CD1755	5292633	M	18		18.11.21					20.7.21	+	+	22.8.4					18.11.21	40.8	53.5	21.8	29.9
94	송하균	CD1538	5388262	M	18		14.9.1					14.9.2	-	+	15.10.21					14.9.1	40.4	33.5	26.9	15.5
60	홍민제	CD1427	5279005	M	20		12.8.8					12.10.4	-	-	19.9.18					12.8.8	40.3	33.2	9.2	12.9
125	정현지	CD1701	5184365	F	19		17.9.8					18.11.13	-	-	21.12.22					17.9.8	40	26.4	20.7	20.4
139	황태영	CD1796	5840562	M	14		19.10.2					20.9.22	-	+	22.10.21					19.10.2	40	44.8	41	18.4
7	김지강	CD0681	4289369	F	26	2	13.11.25					13.11.26	-	-	15.7.21					13.11.25	39.3	40.2	34	33.1
122	구예린	CD1678	5628433	F	16		17.2.7					17.4.11	-	+	19.10.30					17.3.7	39.3	54.4	16.7	14.6
76	최재현	CD1481	7615586	M	20		13.8.5					13.8.6	-	-	20.10.21					13.8.5	38.9	36.9	30	24.8
98	주정민	CD1548	7738318	M	19		14.10.23					14.12.1	-	-	24.9.9					14.10.23	38.9	25.3	17.4	4.5
113	박서연	CD1590	8014518	F	20		15.7.15					15.7.16	+	+	17.11.29					15.7.14	38.8	46.8	12.7	13.6
52	안성진	CD1387	4266572	M	19	2	17.7.12					17.10.12	+	+	19.3.27					17.7.12	38.5	20.8	28.1	30.9
177	박태경	CD1820	7921453	M	12.7	2	20.3.2	21.3864	-0.0218366	9.53835	13.0007	20.3.31	-	-	22.4.20					20.3.2	38.4	45.2	35.1	39			72.2253	77.3999
63	이유림	CD1440	7551254	F	17		12.11.5					12.11.6	-	-	18.7.9					12.11.5	38.2	28	40.4	30.1
171	엄태원	CD1729	5987280	M	13.9	2	18.2.12	-25.8684	-25.2469	5.00079	-0.0198992	18.2.13	-	-	22.9.5					18.2.12	38.2	35.3	37.7	29.7			70.5351	73.4409
1	김민지	CD0341	3550381	F	26	2	14.5.23					14.12.23	+	+	16.12.30					14.5.23	38.1	32.1	37.4	36.6
15	박규남	CD0921	4126841	M	24		12.7.18					12.7.19	-	-	18.1.23					12.7.18	38	24.5	39.9	40.5
65	김상오	CD1448	5290081	M	18		12.11.26					12.11.27	+	+	15.2.25					12.11.26	38	35.5	30.7	23
129	표세진	CD1738	5177126	M	18		18.5.30					19.3.12	-	-	22.9.28					18.5.31	37.2	45.1	16.2	16.3
21	김민영	CD1054	5034576	F	23		13.8.23					13.9.24	-	-	15.7.31					13.8.23	37	24	15	14
71	변호영	CD1459	7583667	M	24		13.3.4					13.3.5	+	+	17.10.20					13.3.4	36.8	23.6	51.5	19.8
140	김성진	CD1817	8534701	M	15		20.2.7					20.12.31	-	-	23.3.2					20.2.7	36.5	37.8	23.5	14.1
80	윤서현	CD1493	7703373	M	23		13.10.18					14.1.2	+	+	15.10.07					13.10.18	36.4	42	39	32.2
117	김회석	CD1644	8060732	M	42		16.6.28					16.6.30	+	-	19.5.2					16.6.28	36.2	15.8	20.6	23.5
30	김동현	CD1185	5134616	M	21		17.11.28					17.11.30	+	-	19.8.26					17.11.28	35.6	26.8	42.1	43.5
37	남기은	CD1332	5340801	M	19		13.06.12					13.06.13	-	-	15.8.10					13.6.12	35.5	39.1	31.9	37
26	김예송	CD1148	5468151	F	22		16.7.1					17.1.31	-	-	20.1.3					16.7.1	34.9	4209	34.8	22.8
147	이수연	CD1382	4302055	F	18	2	11.10.14	17.2648	26.3756	24.3622	33.9541	11.12.20	-	-	19.1.2					11.10.14	34.8	44.5	13.8	13.4			64.216	62.9327
74	정희성	CD1467	5424567	M	21		13.5.29					13.5.30	+	+	16.9.21					13.5.29	34.4	42.4	30.8	33.8
9	홍보현	CD0783	4399251	F	23		12.12.17					12.12.18	-	-	18.1.31					12.12.17	34.3	-8.4	44.8	30.8
102	박준영	CD1561	3745009	M	24		15.1.5					15.1.6	-	-	17.1.16					15.1.7	34.3	35.8	24.7	11.3	FA는 증가했는데 hip IR은 안증가 -> 수술 안함 -> 악화안됨
112	유지혁	CD1587	7821450	M	13		15.6.4					15.6.11	-	-	21.3.23					15.6.4	34.3	36.3	14.2	10.6
169	김지환	CD1726	5988909	M	18	2	18.1.26	-10.1295	9.48044	26.6424	28.5992	18.3.2	+	+	19.11.4					18.1.26	34.3	20.6	24.3	16.6			66.33	68.084
151	박진솔	CD1514	7391733	M	17	1	14.2.17	15.6757	15.4201	-5.37192	-4.33501	21.4.15	-	-	21.2.22					14.2.17	34	35.6	45	44.1			64.4619	64.3595
41	손준혁	CD1344	5504953	M	19		11.5.19					13.1.8	-	-	18.3.21					11.6.1	33.8	34.5	-13.7	48.3
104	최재혁	CD1564	7939665	M	23		15.1.28					15.2.26	+	+	17.2.10					15.1.28	33.8	33.5	32.3	28.2
116	김한솔	CD1643	5284334	M	20		16.6.27					16.6.28	+	-	19.1.21					15.11.27	33.8	25.8	26.6	18
51	이동민	CD1386	7387091	M	25		11.11.4					14.7.10	+	+	15.7.24					11.11.4	33.7	37.3	31	35.1
70	박세훈	CD1457	4131970	M	22		13.2.4					13.2.5	+	+	16.1.25					12.12.26	33.7	32.7	18.6	6.8
154	김지원	CD1575	5538987	F	15.1	2	15.3.17	16.9758	0.997981	16.4632	21.4689	20.12.24	-	-	20.4.27					15.3.17	33.5	35.3	16	8.2			59.297	65.6951
13	한성범	CD0858	5093465	M	24		13.11.27					13.11.28	-	-	14.12.24					13.10.11	33.2	23.1	37.8	29.1
150	서혜윤	CD1470	5931817	F	15.1	1	16.11.23	22.2748	21.3993	22.841	29.6331	18.6.26	+	+	20.7.30					16.11.23	33	43.5	21.7	34.5			77.6383	72.1039
50	박소현	CD1379	5450523	F	19		11.9.23					11.10.6	-	-	19.10.16					11.10.5	32.7	24	22.5	22
24	홍혁민	CD1125	4287269	M	20		12.3.7					12.3.8	-	-	16.3.22					12.3.7	32.6	30.8	15.3	20.8
149	하승지	CD1463	7631583	M	16	2	13.4.10	11.4994	10.8872	3.64492	9.93385	20.3.17	-	-	20.3.11					13.4.10	32.6	31.3	27.5	18.4			57.1347	60.8156
86	나은서	CD1523	3989236	F	22	2	14.4.14					14.4.15	-	-	16.8.2					14.4.14	32.3	19.1	40.8	37.4
176	김인하	CD1803	5758949	F	16	1	19.11.15	-10.4933	-6.03516	19.3418	11.362	19.12.10	-	-	22.4.6					19.11.15	32.1	23	36.7	34.4			85.9093	85.8221
185	우혁준	CH0714	5435207	M	17	1	18.11.2	8.49833	-4.3434	10.2469	0.591271	19.11.12	-	-	22.8.17					18.11.2	31.9	31.3	23.4	40.8			82.7033	85.7567
88	이남훈	CD1530	5447186	M	19		14.6.20					18.4.12	+	+	22.6.13					14.6.20	31.5	29.8	21.7	28.1
53	남지민	CD1388	5081595	M	19		11.11.11					13.5.7	-	-	15.11.24					11.11.11	31.3	12.5	28.8	22.5
152	이든	CD1539	7406651	M	15.5	2	14.9.15	16.5343	-11.3978	-0.662751	33.7927	21.12.28	-	-	21.5.28					14.9.15	31.1	18.5	-11.7	-2.7			54.7239	74.7881
43	류현서	CD1355	5104367	M	19		11.6.13					12.10.11	-	+	18.12.12					11.6.13	30.9	40.9	30	25.3
105	양소희	CD1568	7481752	F	28		15.2.4					15.4.21	-	-	16.8.5					15.2.4	30.8	27.2	33.5	25.8
166	김민주	CD1679	5612913	F	15.11	1	17.2.13	12.3285	7.8079	15.879	18.5494	17.3.2	-	-	21.8.11					16.11.2	30.6	37.3	5.5	19.6			68.9883	65.3814
107	배원진	CD1573	7820436	M	17		15.2.27					15.11.19	-	-	19.11.20					15.11.18	30.5	13.1	23.5	18.3
134	공민수	CD1758	7733983	M	14		18.12.5					19.12.3	-	-	24.8.30					18.12.5	30.5	29.4	7.6	6.7
20	추민준	CD1039	4060988	M	22		15.11.27					16.10.6	-	-	20.1.13					2016-10-06	11.6	54.5	17.1	21.7
27	김민서	CD1152	4347409	M	22		16.5.25					16.5.26	-	-	19.8.14					16.5.25	28.7	47.7	42.9	25.3
33	성기영	CD1297	3825934	M	24		12.1.17					12.7.5	-	-	17.12.6					12.1.17	22.7	46.8	31.4	20.5
36	김덕영	CD1329	5598228	M	19		11.3.23					12.3.15	-	-	21.10.6					12.3.14	21.4	40.8	-6.8	32.3
32	정재영	CD1295	5587698	M	20		19.1.30					19.11.19	-	-	22.7.27					19.1.30	24	39.8	45.8	45.5
59	강더희	CD1423	5135440	F	22		12.6.20					13.2.7	-	-	18.10.30					12.6.20	19.3	39.4	21.7	23.7
110	장성제	CD1584	5622425	M	18	2	15.5.11					15.9.1	-	-	18.3.28					15.5.11	13.3	39.2	21	18.8
58	정기찬	CD1420	5486869	M	18		12.6.11					12.6.12	+	+	15.1.12					12.6.19	22.9	38.3	12.4	16.8
181	김소윤	CD1914	8061529	F	9.7	2	21.15.15	5.85088	10.8271	9.30194	26.7023	22.4.14	-	+	24.6.26					21.12.15	26.9	38.2	11.1	4.1			69.78	60.58
145	김도현	CD1038	4413527	F	22	2	14.8.12	0.500376	13.4344	3.24777	14.718	14.9.11	-	+	21.12.24					14.8.12	19.2	38	26.3	19.7			73.89	79.45
109	조현성	CD1578	4173825	M	21		15.4.2					16.5.3	-	-	18.8.16					15.4.2	13.4	36.6	28.3	16.8
42	배상목	CD1348	5925222	M	21		11.5.26					11.6.14	-	+	14.6.24					11.5.26	21.4	35.3	17.4	17.1
31	최승준	CD1229	5205046	M	20		17.9.29					18.9.13	-	-	19.11.20					17.9.29	22.2	34.1	48.6	43.2
25	김동빈	CD1146	4387590	M	22		16.7.28					16.11.8	-	-	18.6.21					16.7.28	25.8	33.4	40.3	44.6
81	김태호	CD1502	5136417	M	20		13.11.20					14.4.1	-	-	15.12.09					13.11.20	2.9	32.5	43.1	28.2
34	박민성	CD1299	5190772	M	21		14.12.29					14.12.30	-	+	17.1.23					14.12.29	15.3	32.3	28.1	13.6
35	이승연	CD1320	5900482	F	28		11.2.14					11.9.15	-	+	18.12.10					11.2.14	23.2	32.2	17.6	11.8
10	채지혜	CD0824	4611821	F	24		14.4.16					14.8.26	-	-	16.12.16					14.4.16	28.1	31.7	27.8	35.4
87	조현강	CD1528	5122423	M	21	3	14.6.13					14.9.2	+	+	16.3.23					14.6.13	25.2	31	18.6	39.4
14	금종협	CD0869	4316098	M	23		17.6.27					18.4.17	-	-	21.4.22					17.6.27	25.3	30.9	48.3	21.1
95	류보경	CD1540	5438838	F	18		14.9.16					14.11.17	-	-	19.8.16					14.9.16	28.4	30.8	12.1	18.7
83	정예담	CD1510	5646087	F	18		14.2.3					14.2.4	+	+	22.10.7					14.2.3	17.9	30.7	7.3	15.5
90	공도현	CD1532	5814525	M	16		14.7.7					14.7.8	-	-	16.6.22					14.7.6	26.4	30.2	19.8	18.8
100	이진석	CD1555	7929963	M	24		14.11.27					15.5.7	-	+	17.6.21					14.11.27	4.5	30	20.4	18.4	FA 증가는 30 이상으로 해야할듯..?
38	김영호	CD1335	5404254	M	28		11.4.19					11.4.21	-	+	14.12.5					11.4.20	3	30	30.9	18.7
39	한준서	CD1336	5248030	M	21		11.4.20					11.12.15	-	-	17.12.15					11.12.14	10.2	29.7	27.4	25.9
47	장동욱	CD1369	5203058	M	19		11.8.30					11.11.3	-	-	18.3.9					11.8.29	28.2	28	21.9	16.6
111	KHEGA	CD1585	8049977	F	22	3	15.5.26					15.6.3	-	-	16.2.15					15.5.26	20	27.8	39.4	28.8
46	김유리	CD1366	5881561	F	26		11.8.2					11.11.24	-	-	14.5.7					14.5.7	24.5	27.3	26.4	21.4
16	박경근	CD0975	5233195	M	23		14.12.17					14.12.18	-	-	18.9.7					14.12.17	22.4	26.9	25.7	29.1
67	백지원	CD1451	5537577	F	17		12.12.5					12.12.6	-	-	19.4.15					12.12.5	24.5	26.2	27.1	27.6
61	성건모	CD1432	5356009	M	19		12.9.19					12.11.8	-	-	17.8.3					12.9.19	9.2	26.1	35.4	10.5
17	김태영	CD1009	5196700	M	23		15.8.11					17.1.24	-	-	18.11.14					2015-08-20	19.3	25.9	27.6	40.9
162	신소연	CD1646	7988945	F	17	3	16.7.15	-11.3897	10.0577	3.8786	12.7588	16.8.25	-	-	21.5.10					16.7.15	21	24.9	18	18.2			69.1483	71.225
22	서동조	CD1092	5225377	M	21		18.4.2					20.2.6	+	+	22.9.20					18.4.2	21.6	24.5	34	26.3	좋은 example이다
184	김지성	CH0647	5246359	M	17	1	15.4.3	-4.89351	-29.2476	6.40974	4.81184	20.12.17	-	-	20.12.16					15.4.3	14.3	24.2	28.2	26.9			81.6759	69.1664
101	김세훈	CD1558	5244462	M	17		14.12.8					14.12.9	-	-	17.11.7					14.12.8	11.9	24.2	31	26.2
62	김정은	CD1437	4319834	F	26		12.10.22					12.10.23	+	+	14.12.17					12.10.22	22	24	31.4	42.7
12	박성오	CD0850	5083393	M	23		11.5.23					14.2.25	-	-	16.7.13					11.5.22	26.1	23.5	39.1	32.7
68	권정민	CD1452	7356004	F	21		12.12.6					12.12.20	+	+	15.2.16					12.12.7	26	23.5	20.9	29
18	박건준	CD1025	4112444	M	22		14.12.8					14.12.9	-	-	21.7.7					2014-12-17	12.8	23.5	18.5	26.2
3	안철한	CD0531	4187846	M	29	2	14.7.14					14.7.15	-	-	15.7.6					14.7.14	15.1	23.3	35.6	36
99	박찬솔	CD1553	5295578	M	21		14.11.21					15.7.2	-	-	18.1.3					14.11.21	23	22.5	29.2	27.2
29	정규희	CD1165	5372570	F	22		14.2.12					14.2.13	+	+	15.12.11					14.1.10	3.3	22.5	22.7	56.4
23	서도현	CD1122	3860718	M	25		11.7.20					11.7.21	-	-	16.8.16					11.7.20	14	22	26.1	43.2
180	지승현	CD1897	8072309	M	8.4	2	21.9.6	46.2975	43.0276	25.5786	26.042	21.11.11	-	-	24.5.31					21.9.6	28.2	21.6	12.2	7.7			46.7556	48.6862
69	강현우	CD1454	7517805	M	19		13.1.16					14.11.18	-	-	17.2.20					13.1.16	19.9	21.1	21.9	11.2
11	장창빈	CD0831	5002732	M	23		14.6.30					14.7.1	-	-	15.12.30					14.6.30	29.6	21	17.4	9.9
40	김관우	CD1343	5518152	M	20		11.5.18					11.5.19	-	-	22.7.25					11.2.14	16.6	21	36.7	35.8
54	최성민	CD1405	5238682	M	21		12.2.13					12.2.14	-	-	17.8.30					12.2.13	6.8	19.9	15.5	8.9
72	박은정	CD1460	7554525	F	21		13.3.18					13.3.19	+	+	17.8.7					13.3.18	23.2	19.1	31.1	26.3
153	정현근	CD1551	5270462	M	18	3	14.11.10	-16.777	0.243504	20.5459	15.2012	14.11.11	-	-	19.2.13					14.11.10	13.1	18.7	23.5	14.9			65.2378	67.6921
2	노지호	CD0353	3889978	M	24	2	19.8.21					20.8.13	-	+	21.11.2					14.8.6	22.7	18.4	37.4	34.1
73	김현서	CD1462	5103731	M	18		13.4.8					13.4.9	+	-	17.3.22					13.4.19	21.9	17.9	24.2	18.7
183	이서준	CH0617	7557228	M	15.6	1	14.4.8	2.46781	-18.6413	14.8775	24.6727	21.1.27	-	-	21.1.26					21.1.26	16.3	16.2	38.2	24			66.4104	76.4117
5	전진수	CD0628	3471298	M	27	1	11.11.14					12.1.26	-	-	12.12.21					11.11.14	14.6	15.3	33.5	39.5
75	최소희	CD1469	3960577	F	24		13.6.14					13.8.6	-	-	16.8.10					13.6.14	15	15	35	30
91	박현우	CD1533	5324603	M	18		14.7.28					14.7.29	-	-	24.9.6					14.7.28	14.6	14.9	10.9	23.2
93	김유근	CD1536	5500195	M	17		14.8.12					14.8.19	-	-	19.1.28					14.8.12	18.2	14.6	32.2	35.1
6	양철호	CD0645	3601390	M	24	1	12.7.11					12.7.12	+	-	15.7.22					12.7.11	-6.4	14.6	24.2	27.3
146	정윤선	CD1068	5080041	F	20	2	13.12.23	22.2976	17.2221	12.6351	8.69223	13.12.24	-	-	19.1.4					13.12.23	22.4	14.5	5.5	12.7			68.7466	68.6946
19	배준혁	CD1037	5185395	M	22		15.7.28					16.1.21	+	-	18.8.13					2015-07-28	27.8	12.4	44.2	30.8
77	김에녹	CD1486	3176918	M	33		13.8.26					13.8.27	-	-	16.12.12					13.8.26	21.9	12.3	25	23
64	신서이	CD1441	4148290	F	22		12.11.6					12.11.85	-	-	17.2.15					12.11.6	-5.1	12.2	19.8	21
127	송건우	CD1724	8457115	M	15		17.12.28					17.12.29	-	-	22.6.21					17.12.28	13.5	10.2	30.6	30.1
103	서예원	CD1562	7398082	F	15		15.1.6					15.4.28	-	-	23.6.21					15.1.6	12.8	10	24.2	12
45	채광민	CD1364	4231459	M	24		11.7.20					11.11.8	-	-	17.2.24					11.11.7	4.3	9.1	18.4	-4.1
28	정준명	CD1153	3879830	M	24		12.11.22					12.12.11	-	-	14.12.18					12.11.22	9.6	9	56.9	51.9
182	심민교	CH0588	5143217	M	17	1	12.12.18	-9.44218	5.58654	22.4285	33.1388	21.9.7	-	-	21.8.23					21.8.13	18.5	8.7	32.4	28.4			82.7068	87.2543
96	이은희	CD1541	5750399	F	21		14.9.17					14.9.18	-	-	19.11.6					14.9.17	19	7.6	19	17
49	오승민	CD1375	5018797	M	19	2	15.8.4					16.1.7	-	+	22.6.16					15.8.4	12.5	0.8	31.4	18.7
97	황주연	CD1544	7932730	F	28		14.10.10					14.11.27	-	-	20.8.31					14.10.10	6.6	-1.7	24.2	29.3
4	최민기	CD0540	4203988	M	24	2	12.12.12					12.12.13	-	-	14.7.30					12.12.12	-10.8	-5.3	28.6	33.8
													Femoral anteversion : 성인 0-15 영유아 <30
